# Supplementary material for: Redetermination of 1-cyclo­hexyl-3-(2-furo­yl)thio­urea
Source: Acta Crystallogr Sect E Struct Rep Online. 2010 Apr 17;66(Pt 5):o1106. doi: 10.1107/S1600536810013693 (PMC2979067; doi:10.1107/S1600536810013693)
Supplement: Supplementary file 1 [file e-66-o1106-sup1.cif]

##############################################################################
###                                                                        ###
###        Electronic paper (Acta Crystallographica Section E)             ###
###                                                                        ###
##############################################################################
#                                                                            #
# This CIF contains the data in a paper accepted for publication in Acta     #
# Crystallographica Section E. It conforms to the requirements of Notes      #
# for Authors for Section E, and has been peer reviewed under the auspices   #
# of the IUCr Commission on Journals.                                        #
#                                                                            #
# Full details of the Crystallographic Information File format               #
# are given in the paper "The Crystallographic Information File (CIF):       #
# a New Standard Archive File for Crystallography" by S. R. Hall, F. H.      #
# Allen and I. D. Brown [Acta Cryst. (1991), A47, 655-685].                  #
#                                                                            #
# The current version of the core CIF dictionary is obtainable from          #
# ftp://ftp.iucr.org/pub/cif_core.dic. The current version number is 2.4.    #
#                                                                            #
# Software is freely available for graphical display of the structure(s) in  #
# this CIF.  For information consult the CIF home page http://www.iucr.org/  #
# cif/home.html                                                              #
#                                                                            #
# This file may be used for bona fide research purposes within the           #
# scientific community so long as proper attribution is given to the journal # 
# article from which it was obtained.                                        #
#                                                                            #
##############################################################################
                                             
data_global
_audit_creation_method     'WinGX routine CIF_UPDATE'
_audit_conform_dict_name     cif_core.dic
_audit_conform_dict_version     2.3
_journal_date_recd_electronic     2010-03-24
_journal_date_accepted     2010-04-13
_journal_name_full     'Acta Crystallographica, Section E'
_journal_year     2010
_journal_volume     66
_journal_issue      5
_journal_page_first     o1106
_journal_page_last     o1106
_journal_paper_category     QO
_journal_coeditor_code     BQ2204
_publ_contact_author_name     'Est\'evez, O.'
_publ_contact_author_address
;
Instituto de Ciencia y Tecnolog\'ia
de Materiales
Universidad de La Habana
Cuba
;
_publ_contact_author_email     oestevezh@yahoo.com
_publ_contact_author_fax     '(537)7076660'
_publ_contact_author_phone     '(537)7076660'
_publ_section_title
;
Redetermination of 1-cyclohexyl-3-(2-furoyl)thiourea
;
loop_
    _publ_author_name
    _publ_author_address
    'Duque, J.'
;
Instituto de Ciencia y Tecnolog\'ia de Materiales
Universidad de La Habana
Cuba
;
    'Est\'evez, O.'
;
Instituto de Ciencia y Tecnolog\'ia de Materiales
Universidad de La Habana
Cuba
;
    'Jancik, V.'
;
Instituto de Qu\'imica, UNAM
Mexico
;
    'Yee-Madeira, H.'
;
Escuela Superior de F\'isica y Matem\'atica, IPN, Mexico
;
data_I
_audit_creation_method     'WinGX routine CIF_UPDATE'
_chemical_name_systematic
;
1-cyclohexyl-3-(2-furoyl)thiourea
;
_chemical_formula_moiety     'C12 H16 N2 O2 S'
_chemical_formula_sum     'C12 H16 N2 O2 S'
_chemical_formula_iupac     'C12 H16 N2 O2 S'
_chemical_formula_weight     252.33
_symmetry_cell_setting     Orthorhombic
_symmetry_space_group_name_H-M     'P b c a'
_symmetry_space_group_name_Hall     '-P 2ac 2ab'
loop_
    _symmetry_equiv_pos_as_xyz
    'x, y, z'
    '-x+1/2, -y, z+1/2'
    '-x, y+1/2, -z+1/2'
    'x+1/2, -y+1/2, -z'
    '-x, -y, -z'
    'x-1/2, y, -z-1/2'
    'x, -y-1/2, z-1/2'
    '-x-1/2, y-1/2, z'
_cell_length_a     7.2667(5)
_cell_length_b     10.2058(7)
_cell_length_c     34.239(3)
_cell_angle_alpha     90
_cell_angle_beta     90
_cell_angle_gamma     90
_cell_volume     2539.3(3)
_cell_formula_units_Z     8
_cell_measurement_reflns_used     9926
_cell_measurement_theta_min     2.87
_cell_measurement_theta_max     25.05
_cell_measurement_temperature     100(2)
_exptl_crystal_description     prism
_exptl_crystal_colour     colourless
_exptl_crystal_size_max     0.37
_exptl_crystal_size_mid     0.34
_exptl_crystal_size_min     0.23
_exptl_crystal_density_diffrn     1.32
_exptl_crystal_density_method     'not measured'
_exptl_crystal_F_000     1072
_exptl_absorpt_coefficient_mu     0.247
_exptl_absorpt_correction_type     multi-scan
_exptl_absorpt_process_details     '(SADABS; Sheldrick, 2008)'
_exptl_absorpt_correction_T_min     0.9137
_exptl_absorpt_correction_T_max     0.9460
_diffrn_ambient_temperature     100(2)
_diffrn_radiation_type     MoK\a
_diffrn_radiation_wavelength     0.71073
_diffrn_radiation_source     'fine-focus sealed tube'
_diffrn_radiation_monochromator     graphite
_diffrn_measurement_device_type     'Bruker APEXII CCD'
_diffrn_measurement_method     '\f and \w scans'
_diffrn_detector_area_resol_mean     8.333
_diffrn_reflns_number     30412
_diffrn_reflns_av_R_equivalents     0.0194
_diffrn_reflns_av_sigmaI/netI     0.0076
_diffrn_reflns_theta_min     2.38
_diffrn_reflns_theta_max     25.04
_diffrn_reflns_theta_full     25.04
_diffrn_measured_fraction_theta_max     0.992
_diffrn_measured_fraction_theta_full     0.992
_diffrn_reflns_limit_h_min     -8
_diffrn_reflns_limit_h_max     8
_diffrn_reflns_limit_k_min     -12
_diffrn_reflns_limit_k_max     12
_diffrn_reflns_limit_l_min     -40
_diffrn_reflns_limit_l_max     40
_reflns_number_total     2232
_reflns_number_gt     2175
_reflns_threshold_expression     I>2sigma(I)
_refine_ls_structure_factor_coef     Fsqd
_refine_ls_matrix_type     full
_refine_ls_R_factor_gt     0.0329
_refine_ls_wR_factor_ref     0.0718
_refine_ls_goodness_of_fit_ref     1.202
_refine_ls_restrained_S_all     1.202
_refine_ls_number_reflns     2232
_refine_ls_number_parameters     160
_refine_ls_number_restraints     0
_refine_ls_hydrogen_treatment     mixed
_refine_ls_weighting_scheme     calc
_refine_ls_weighting_details
         'calc w=1/[\s^2^(Fo^2^)+(0.0145P)^2^+2.5358P] where P=(Fo^2^+2Fc^2^)/3'
_atom_sites_solution_hydrogens     geom
_atom_sites_solution_primary     direct
_atom_sites_solution_secondary     difmap
_refine_ls_shift/su_max     0.001
_refine_diff_density_max     0.254
_refine_diff_density_min     -0.218
_refine_ls_extinction_method     none
loop_
    _atom_type_symbol
    _atom_type_description
    _atom_type_scat_dispersion_real
    _atom_type_scat_dispersion_imag
    _atom_type_scat_source
    'C' 'C' 0.0033 0.0016
                         'International Tables Vol C Tables 4.2.6.8 and 6.1.1.4'
    'H' 'H' 0.0000 0.0000
                         'International Tables Vol C Tables 4.2.6.8 and 6.1.1.4'
    'N' 'N' 0.0061 0.0033
                         'International Tables Vol C Tables 4.2.6.8 and 6.1.1.4'
    'O' 'O' 0.0106 0.0060
                         'International Tables Vol C Tables 4.2.6.8 and 6.1.1.4'
    'S' 'S' 0.1246 0.1234
                         'International Tables Vol C Tables 4.2.6.8 and 6.1.1.4'
_computing_data_collection     'APEX2 (Bruker, 2007)'
_computing_cell_refinement     'SAINT (Bruker, 2007)'
_computing_data_reduction     'SAINT (Bruker, 2007)'
_computing_structure_solution     'SHELXS97 (Sheldrick, 2008)'
_computing_structure_refinement     'SHELXL97 (Sheldrick, 2008)'
_computing_molecular_graphics
;ORTEP-3 for Windows (Farrugia, 1997) and
<i>Mercury</i> (Macrae <i>et al.</i>,  2008)
;
_computing_publication_material     'WinGX (Farrugia, 1999)'
loop_
    _atom_site_type_symbol
    _atom_site_label
    _atom_site_fract_x
    _atom_site_fract_y
    _atom_site_fract_z
    _atom_site_U_iso_or_equiv
    _atom_site_adp_type
    _atom_site_calc_flag
    _atom_site_refinement_flags
    _atom_site_occupancy
    _atom_site_disorder_assembly
    _atom_site_disorder_group
    S S1 0.02582(6) 0.83305(4) 0.380695(12) 0.01791(12) Uani d . 1 . .
    O O1 0.23646(16) 0.91176(11) 0.51723(3) 0.0176(3) Uani d . 1 . .
    O O2 0.20639(16) 1.18582(10) 0.45356(3) 0.0175(3) Uani d . 1 . .
    N N1 0.15353(19) 0.96757(14) 0.44114(4) 0.0150(3) Uani d . 1 . .
    N N2 0.0950(2) 1.08928(14) 0.38546(4) 0.0166(3) Uani d . 1 . .
    C C1 0.2661(2) 1.03689(15) 0.50384(5) 0.0145(3) Uani d . 1 . .
    C C2 0.3595(2) 1.10760(16) 0.53071(5) 0.0179(4) Uani d . 1 . .
    H H2A 0.3978 1.1963 0.5284 0.022 Uiso calc R 1 . .
    C C3 0.3890(2) 1.02359(17) 0.56302(5) 0.0188(4) Uani d . 1 . .
    H H3A 0.4499 1.0451 0.5867 0.023 Uiso calc R 1 . .
    C C4 0.3138(2) 0.90723(17) 0.55358(5) 0.0194(4) Uani d . 1 . .
    H H4A 0.3145 0.8321 0.57 0.023 Uiso calc R 1 . .
    C C5 0.2064(2) 1.07079(15) 0.46440(5) 0.0142(3) Uani d . 1 . .
    C C6 0.0933(2) 0.97236(16) 0.40230(5) 0.0149(3) Uani d . 1 . .
    C C7 0.0241(2) 1.11541(16) 0.34625(5) 0.0158(3) Uani d . 1 . .
    H H7A -0.0859 1.0584 0.3418 0.019 Uiso calc R 1 . .
    C C8 0.1656(2) 1.08560(17) 0.31451(5) 0.0195(4) Uani d . 1 . .
    H H8A 0.2762 1.1408 0.3184 0.023 Uiso calc R 1 . .
    H H8B 0.2035 0.9926 0.3162 0.023 Uiso calc R 1 . .
    C C9 0.0824(3) 1.11309(17) 0.27440(5) 0.0213(4) Uani d . 1 . .
    H H9A -0.023 1.0535 0.2699 0.026 Uiso calc R 1 . .
    H H9B 0.1756 1.0956 0.254 0.026 Uiso calc R 1 . .
    C C10 0.0172(2) 1.25554(18) 0.27119(5) 0.0223(4) Uani d . 1 . .
    H H10A 0.1247 1.3149 0.2726 0.027 Uiso calc R 1 . .
    H H10B -0.0434 1.269 0.2456 0.027 Uiso calc R 1 . .
    C C11 -0.1176(2) 1.28941(17) 0.30388(5) 0.0218(4) Uani d . 1 . .
    H H11A -0.2326 1.2389 0.3002 0.026 Uiso calc R 1 . .
    H H11B -0.1486 1.3838 0.3025 0.026 Uiso calc R 1 . .
    C C12 -0.0375(2) 1.25877(16) 0.34414(5) 0.0175(4) Uani d . 1 . .
    H H12A -0.1316 1.2756 0.3644 0.021 Uiso calc R 1 . .
    H H12B 0.0689 1.3168 0.3493 0.021 Uiso calc R 1 . .
    H H1 0.167(3) 0.894(2) 0.4510(5) 0.021 Uiso d . 1 . .
    H H2 0.139(3) 1.1503(19) 0.3985(6) 0.021 Uiso d . 1 . .
loop_
    _atom_site_aniso_label
    _atom_site_aniso_U_11
    _atom_site_aniso_U_22
    _atom_site_aniso_U_33
    _atom_site_aniso_U_12
    _atom_site_aniso_U_13
    _atom_site_aniso_U_23
    S1 0.0206(2) 0.0144(2) 0.0188(2) -0.00266(17) -0.00123(16) -0.00125(16)
    O1 0.0224(6) 0.0128(6) 0.0175(5) -0.0014(5) -0.0014(5) 0.0024(5)
    O2 0.0222(6) 0.0114(6) 0.0190(6) 0.0007(5) -0.0007(5) 0.0007(5)
    N1 0.0179(7) 0.0112(7) 0.0159(7) 0.0005(6) -0.0013(6) 0.0024(6)
    N2 0.0196(7) 0.0143(7) 0.0158(7) -0.0012(6) -0.0026(6) -0.0005(6)
    C1 0.0139(8) 0.0112(8) 0.0185(8) 0.0022(6) 0.0037(7) 0.0011(6)
    C2 0.0188(8) 0.0137(8) 0.0213(8) 0.0013(7) 0.0014(7) -0.0031(7)
    C3 0.0172(8) 0.0234(9) 0.0159(8) 0.0036(7) -0.0010(7) -0.0028(7)
    C4 0.0219(9) 0.0221(9) 0.0141(8) 0.0032(7) -0.0005(7) 0.0036(7)
    C5 0.0101(8) 0.0145(8) 0.0179(8) 0.0013(6) 0.0026(6) -0.0013(6)
    C6 0.0105(8) 0.0167(8) 0.0174(8) 0.0009(6) 0.0005(6) 0.0001(6)
    C7 0.0157(8) 0.0159(8) 0.0159(8) -0.0002(7) -0.0018(7) -0.0002(6)
    C8 0.0195(8) 0.0181(8) 0.0211(8) 0.0036(7) 0.0016(7) 0.0005(7)
    C9 0.0236(9) 0.0216(9) 0.0187(8) 0.0011(7) 0.0032(7) -0.0021(7)
    C10 0.0257(9) 0.0244(9) 0.0169(8) 0.0026(8) -0.0001(7) 0.0038(7)
    C11 0.0251(9) 0.0207(8) 0.0196(8) 0.0057(7) -0.0019(7) 0.0019(7)
    C12 0.0191(8) 0.0170(8) 0.0165(8) 0.0029(7) -0.0002(7) -0.0006(6)
_geom_special_details
;
All esds (except the esd in the dihedral angle between two l.s. planes) are
estimated using the full covariance matrix. The cell esds are taken into
account individually in the estimation of esds in distances, angles and
torsion angles; correlations between esds in cell parameters are only used
when they are defined by crystal symmetry. An approximate (isotropic)
treatment of cell esds is used for estimating esds involving l.s. planes.
;
loop_
    _geom_bond_atom_site_label_1
    _geom_bond_atom_site_label_2
    _geom_bond_site_symmetry_2
    _geom_bond_distance
    _geom_bond_publ_flag
    S1 C6 . 1.6760(16) ?
    O1 C4 . 1.3665(19) ?
    O1 C1 . 1.3739(19) ?
    O2 C5 . 1.2313(19) ?
    N1 C5 . 1.376(2) ?
    N1 C6 . 1.401(2) ?
    N1 H1 . 0.83(2) ?
    N2 C6 . 1.325(2) ?
    N2 C7 . 1.462(2) ?
    N2 H2 . 0.83(2) ?
    C1 C2 . 1.352(2) ?
    C1 C5 . 1.460(2) ?
    C2 C3 . 1.416(2) ?
    C2 H2A . 0.95 ?
    C3 C4 . 1.346(2) ?
    C3 H3A . 0.95 ?
    C4 H4A . 0.95 ?
    C7 C8 . 1.527(2) ?
    C7 C12 . 1.532(2) ?
    C7 H7A . 1 ?
    C8 C9 . 1.527(2) ?
    C8 H8A . 0.99 ?
    C8 H8B . 0.99 ?
    C9 C10 . 1.533(2) ?
    C9 H9A . 0.99 ?
    C9 H9B . 0.99 ?
    C10 C11 . 1.527(2) ?
    C10 H10A . 0.99 ?
    C10 H10B . 0.99 ?
    C11 C12 . 1.529(2) ?
    C11 H11A . 0.99 ?
    C11 H11B . 0.99 ?
    C12 H12A . 0.99 ?
    C12 H12B . 0.99 ?
loop_
    _geom_angle_atom_site_label_1
    _geom_angle_atom_site_label_2
    _geom_angle_atom_site_label_3
    _geom_angle_site_symmetry_1
    _geom_angle_site_symmetry_3
    _geom_angle
    _geom_angle_publ_flag
    C4 O1 C1 . . 105.71(13) ?
    C5 N1 C6 . . 127.62(14) ?
    C5 N1 H1 . . 115.0(13) ?
    C6 N1 H1 . . 117.2(13) ?
    C6 N2 C7 . . 124.08(14) ?
    C6 N2 H2 . . 116.5(13) ?
    C7 N2 H2 . . 119.4(13) ?
    C2 C1 O1 . . 110.36(14) ?
    C2 C1 C5 . . 130.70(15) ?
    O1 C1 C5 . . 118.84(13) ?
    C1 C2 C3 . . 106.52(15) ?
    C1 C2 H2A . . 126.7 ?
    C3 C2 H2A . . 126.7 ?
    C4 C3 C2 . . 106.57(15) ?
    C4 C3 H3A . . 126.7 ?
    C2 C3 H3A . . 126.7 ?
    C3 C4 O1 . . 110.83(15) ?
    C3 C4 H4A . . 124.6 ?
    O1 C4 H4A . . 124.6 ?
    O2 C5 N1 . . 123.74(15) ?
    O2 C5 C1 . . 120.34(14) ?
    N1 C5 C1 . . 115.92(14) ?
    N2 C6 N1 . . 116.20(14) ?
    N2 C6 S1 . . 125.06(12) ?
    N1 C6 S1 . . 118.74(12) ?
    N2 C7 C8 . . 112.33(13) ?
    N2 C7 C12 . . 108.69(13) ?
    C8 C7 C12 . . 110.71(13) ?
    N2 C7 H7A . . 108.3 ?
    C8 C7 H7A . . 108.3 ?
    C12 C7 H7A . . 108.3 ?
    C9 C8 C7 . . 109.70(14) ?
    C9 C8 H8A . . 109.7 ?
    C7 C8 H8A . . 109.7 ?
    C9 C8 H8B . . 109.7 ?
    C7 C8 H8B . . 109.7 ?
    H8A C8 H8B . . 108.2 ?
    C8 C9 C10 . . 111.18(14) ?
    C8 C9 H9A . . 109.4 ?
    C10 C9 H9A . . 109.4 ?
    C8 C9 H9B . . 109.4 ?
    C10 C9 H9B . . 109.4 ?
    H9A C9 H9B . . 108 ?
    C11 C10 C9 . . 111.13(14) ?
    C11 C10 H10A . . 109.4 ?
    C9 C10 H10A . . 109.4 ?
    C11 C10 H10B . . 109.4 ?
    C9 C10 H10B . . 109.4 ?
    H10A C10 H10B . . 108 ?
    C10 C11 C12 . . 111.76(14) ?
    C10 C11 H11A . . 109.3 ?
    C12 C11 H11A . . 109.3 ?
    C10 C11 H11B . . 109.3 ?
    C12 C11 H11B . . 109.3 ?
    H11A C11 H11B . . 107.9 ?
    C11 C12 C7 . . 110.44(13) ?
    C11 C12 H12A . . 109.6 ?
    C7 C12 H12A . . 109.6 ?
    C11 C12 H12B . . 109.6 ?
    C7 C12 H12B . . 109.6 ?
    H12A C12 H12B . . 108.1 ?
loop_
    _geom_torsion_atom_site_label_1
    _geom_torsion_atom_site_label_2
    _geom_torsion_atom_site_label_3
    _geom_torsion_atom_site_label_4
    _geom_torsion_site_symmetry_1
    _geom_torsion_site_symmetry_2
    _geom_torsion_site_symmetry_3
    _geom_torsion_site_symmetry_4
    _geom_torsion
    _geom_torsion_publ_flag
    C4 O1 C1 C2 . . . . 0.37(17) ?
    C4 O1 C1 C5 . . . . 177.02(14) ?
    O1 C1 C2 C3 . . . . -0.65(18) ?
    C5 C1 C2 C3 . . . . -176.78(16) ?
    C1 C2 C3 C4 . . . . 0.68(19) ?
    C2 C3 C4 O1 . . . . -0.47(19) ?
    C1 O1 C4 C3 . . . . 0.08(18) ?
    C6 N1 C5 O2 . . . . 0.4(3) ?
    C6 N1 C5 C1 . . . . -179.07(15) ?
    C2 C1 C5 O2 . . . . -14.7(3) ?
    O1 C1 C5 O2 . . . . 169.45(14) ?
    C2 C1 C5 N1 . . . . 164.83(17) ?
    O1 C1 C5 N1 . . . . -11.0(2) ?
    C7 N2 C6 N1 . . . . -175.11(14) ?
    C7 N2 C6 S1 . . . . 5.0(2) ?
    C5 N1 C6 N2 . . . . 3.2(2) ?
    C5 N1 C6 S1 . . . . -176.93(13) ?
    C6 N2 C7 C8 . . . . -84.29(19) ?
    C6 N2 C7 C12 . . . . 152.86(15) ?
    N2 C7 C8 C9 . . . . 179.24(14) ?
    C12 C7 C8 C9 . . . . -59.05(18) ?
    C7 C8 C9 C10 . . . . 57.79(19) ?
    C8 C9 C10 C11 . . . . -55.4(2) ?
    C9 C10 C11 C12 . . . . 53.9(2) ?
    C10 C11 C12 C7 . . . . -55.05(19) ?
    N2 C7 C12 C11 . . . . -178.47(13) ?
    C8 C7 C12 C11 . . . . 57.71(18) ?
loop_
    _geom_hbond_atom_site_label_D
    _geom_hbond_atom_site_label_H
    _geom_hbond_atom_site_label_A
    _geom_hbond_site_symmetry_A
    _geom_hbond_distance_DH
    _geom_hbond_distance_HA
    _geom_hbond_distance_DA
    _geom_hbond_angle_DHA
    N1 H1 O1 . 0.83(2) 2.329(19) 2.7342(17) 110.8(16)
    N1 H1 O2 8_655 0.83(2) 2.32(2) 3.0799(18) 153.0(18)
    N2 H2 O2 . 0.83(2) 1.983(19) 2.6574(18) 138.0(18)
