# Supplementary material for: Redetermination of 1-cyclo­hexyl-3-(2-furo­yl)thio­urea
Source: Acta Crystallogr Sect E Struct Rep Online. 2010 Apr 17;66(Pt 5):o1106. doi: 10.1107/S1600536810013693 (PMC2979067; doi:10.1107/S1600536810013693)
Supplement: Supplementary file 2 [file e-66-o1106-Isup2.hkl]

#
# h,k,l, Fc-squared, Fo-squared, sigma(Fo-squared) and status flag
#
data_I
_shelx_title ' test in Pbca'
_shelx_refln_list_code          4
_shelx_F_calc_maximum      242.44
_exptl_crystal_F_000      1072.00
_reflns_d_resolution_high  0.8395
 
loop_
 _symmetry_equiv_pos_as_xyz
 'x, y, z'
 '-x+1/2, -y, z+1/2'
 '-x, y+1/2, -z+1/2'
 'x+1/2, -y+1/2, -z'
 '-x, -y, -z'
 'x-1/2, y, -z-1/2'
 'x, -y-1/2, z-1/2'
 '-x-1/2, y-1/2, z'
 
_cell_length_a     7.2667
_cell_length_b    10.2058
_cell_length_c    34.2391
_cell_angle_alpha  90.000
_cell_angle_beta   90.000
_cell_angle_gamma  90.000
 
_shelx_F_squared_multiplier     1.000
 
loop_
 _refln_index_h
 _refln_index_k
 _refln_index_l
 _refln_F_squared_calc
 _refln_F_squared_meas
 _refln_F_squared_sigma
 _refln_observed_status
   2   0   0      500.81      462.98      5.18 o
   4   0   0     1386.12     1377.57     13.71 o
   6   0   0      268.73      222.41      5.31 o
   8   0   0      454.84      457.50     11.07 o
   2   1   0      174.04      170.51      3.09 o
   4   1   0     3802.17     3837.98     23.37 o
   6   1   0        6.74        3.43      1.80 o
   8   1   0     1278.28     1255.60     13.71 o
   0   2   0     3532.73     3193.42     38.95 o
   2   2   0    18851.77    18987.38    125.58 o
   4   2   0     4822.37     4962.09     36.27 o
   6   2   0     1266.38     1248.31     12.17 o
   8   2   0        0.40       11.35      3.00 o
   2   3   0     2769.79     2861.42     19.31 o
   4   3   0      554.66      591.01      5.20 o
   6   3   0      353.71      362.30      5.07 o
   8   3   0       15.69       44.35      3.99 o
   0   4   0     3482.70     3346.04     29.14 o
   2   4   0      122.21      128.59      2.86 o
   4   4   0      560.11      515.29      4.91 o
   6   4   0      264.43      251.59      4.37 o
   8   4   0       80.21       70.27      3.91 o
   2   5   0     1684.38     1860.76     11.10 o
   4   5   0      103.33       72.66      2.21 o
   6   5   0      757.42      754.69      8.30 o
   0   6   0     1818.43     2093.04     20.25 o
   2   6   0     2779.26     2709.21     16.61 o
   4   6   0      297.63      314.22      4.02 o
   6   6   0      125.24      112.78      3.42 o
   2   7   0     4487.61     4514.92     26.47 o
   4   7   0     2691.38     2675.05     23.08 o
   6   7   0      250.71      229.19      4.53 o
   0   8   0      736.72      844.19     11.20 o
   2   8   0     1664.10     1597.11     11.30 o
   4   8   0      341.46      382.94      5.37 o
   6   8   0        0.05        0.82      2.87 o
   2   9   0     3808.06     3902.43     25.94 o
   4   9   0      512.49      474.92      6.87 o
   0  10   0      313.85      312.98      8.99 o
   2  10   0     1633.57     1562.45     12.92 o
   4  10   0     1302.38     1253.80     14.16 o
   2  11   0      601.34      538.01      8.59 o
   0  12   0     1912.70     1862.52     25.01 o
   1   1   1     9837.34     9770.77     53.42 o
   2   1   1    25915.33    25522.78    134.99 o
   3   1   1       23.71       28.96      1.60 o
   4   1   1      230.58      240.83      3.34 o
   5   1   1      761.76      743.07      4.48 o
   6   1   1       81.57       65.02      2.17 o
   7   1   1       97.60       86.88      2.41 o
   8   1   1       41.11       84.29      3.37 o
   0   2   1     3132.27     2900.29     18.92 o
   1   2   1     1969.31     2109.91     10.23 o
   2   2   1     2789.30     2745.69     12.49 o
   3   2   1      369.56      375.13      2.52 o
   4   2   1      292.52      268.06      2.57 o
   5   2   1      962.19      938.05      5.88 o
   6   2   1      240.93      249.22      2.92 o
   7   2   1      482.49      490.52      4.80 o
   8   2   1      321.36      322.12      4.26 o
   1   3   1     3034.67     3284.93     12.77 o
   2   3   1     1093.53     1096.32      5.69 o
   3   3   1     3415.63     3401.33     14.36 o
   4   3   1      906.59      964.09      5.28 o
   5   3   1     2333.94     2319.69     11.33 o
   6   3   1     1127.45     1119.30      7.11 o
   7   3   1       35.88       37.84      2.32 o
   8   3   1      529.92      483.43      5.22 o
   0   4   1    14997.69    15651.27     99.70 o
   1   4   1     1027.91      983.47      5.10 o
   2   4   1     3879.17     3949.22     16.80 o
   3   4   1     2267.81     2185.28     11.41 o
   4   4   1      257.46      211.82      2.20 o
   5   4   1      658.95      629.01      4.18 o
   6   4   1      253.08      234.58      2.98 o
   7   4   1      195.34      190.49      3.27 o
   8   4   1       16.17       22.80      2.40 o
   1   5   1       45.32       29.80      1.51 o
   2   5   1      153.06      176.39      1.60 o
   3   5   1      119.62      155.28      2.10 o
   4   5   1       42.11       45.83      1.40 o
   5   5   1      661.17      687.51      4.53 o
   6   5   1        0.65        5.20      1.74 o
   7   5   1      205.14      206.21      3.41 o
   0   6   1     6252.55     6468.26     39.03 o
   1   6   1      697.80      720.19      4.79 o
   2   6   1     1065.14     1123.85      5.78 o
   3   6   1     2338.58     2372.63     10.99 o
   4   6   1      320.15      354.97      3.01 o
   5   6   1      560.22      555.82      4.16 o
   6   6   1       84.48       96.34      2.35 o
   7   6   1       98.33      117.30      4.81 o
   1   7   1      321.84      365.78      6.65 o
   2   7   1      300.98      327.28      3.32 o
   3   7   1     1263.13     1189.48      6.07 o
   4   7   1      373.34      371.29      3.76 o
   5   7   1        8.56        6.95      1.35 o
   6   7   1      178.73      182.54      3.12 o
   7   7   1      441.22      430.63      4.98 o
   0   8   1     4488.88     4433.35     28.43 o
   1   8   1        0.01        1.01      1.15 o
   2   8   1      527.93      516.88      3.75 o
   3   8   1     4363.10     4366.52     19.21 o
   4   8   1       72.78       78.85      2.95 o
   5   8   1      113.55      107.00      2.61 o
   6   8   1       48.19       46.91      2.66 o
   1   9   1     2016.63     1963.39     10.48 o
   2   9   1      262.07      301.48      3.90 o
   3   9   1        0.94        5.88      1.69 o
   4   9   1        0.22        2.06      1.53 o
   5   9   1      543.65      620.59      5.85 o
   0  10   1       69.90       79.78      3.26 o
   1  10   1        0.39       -1.28      1.28 o
   2  10   1     1081.83      995.96      6.75 o
   3  10   1       74.73       76.97      2.66 o
   4  10   1     1022.06      980.96      8.63 o
   1  11   1      431.15      430.73      4.36 o
   2  11   1      171.72      179.71      3.56 o
   3  11   1       88.35      123.10      3.45 o
   0  12   1      166.28      219.76      5.45 o
   1  12   1        7.18        1.49      1.70 o
   1   0   2     7972.71     7740.78     46.58 o
   2   0   2    51417.88    51395.36    320.71 o
   3   0   2     3404.13     3327.49     20.04 o
   4   0   2      346.56      363.57      3.88 o
   5   0   2     1722.32     1643.23     11.75 o
   6   0   2      249.42      231.15      3.80 o
   7   0   2     1671.48     1672.06     20.65 o
   8   0   2       33.91       33.74      3.78 o
   1   1   2     2991.92     2776.09     12.16 o
   2   1   2       61.99       54.68      1.54 o
   3   1   2     3751.72     3650.42     15.01 o
   4   1   2     1014.04     1025.11      5.29 o
   5   1   2      826.98      809.57      4.76 o
   6   1   2      130.05      129.79      2.24 o
   7   1   2      252.22      254.32      3.45 o
   8   1   2      224.45      216.38      3.99 o
   0   2   2    41356.44    39733.50    700.91 o
   1   2   2     1629.46     1484.42      6.84 o
   2   2   2       66.36       44.15      1.40 o
   3   2   2     1058.64     1112.56      5.59 o
   4   2   2        7.47       12.45      1.69 o
   5   2   2      598.01      564.62      4.39 o
   6   2   2       83.74       89.52      2.16 o
   7   2   2      240.60      245.92      3.50 o
   8   2   2      476.06      482.71      5.11 o
   1   3   2      380.34      372.31      2.08 o
   2   3   2     7126.76     7654.82     36.31 o
   3   3   2       23.60       40.82      2.02 o
   4   3   2        1.89       -0.45      0.77 o
   5   3   2      174.92      180.54      2.65 o
   6   3   2      253.59      313.79      4.36 o
   7   3   2       10.44       13.02      2.49 o
   0   4   2      736.74      689.53      5.80 o
   1   4   2      382.90      404.84      2.48 o
   2   4   2       28.01       21.96      1.21 o
   3   4   2     2723.96     2912.20     12.87 o
   4   4   2      920.74      943.61      5.20 o
   5   4   2     1458.93     1497.06      7.59 o
   6   4   2      274.76      298.64      3.32 o
   7   4   2      443.45      441.55      4.73 o
   8   4   2       34.78       45.14      2.60 o
   1   5   2     5773.67     5961.20     24.13 o
   2   5   2      256.77      249.95      1.88 o
   3   5   2     3605.07     3621.00     17.46 o
   4   5   2      328.77      339.86      2.83 o
   5   5   2      987.83      950.84      5.60 o
   6   5   2        5.44        6.12      1.55 o
   7   5   2      111.98      122.74      2.79 o
   0   6   2      592.95      619.45      5.82 o
   1   6   2      495.27      552.54      3.70 o
   2   6   2     2660.10     2791.96     12.05 o
   3   6   2       71.70       67.07      3.10 o
   4   6   2       38.93       46.32      1.63 o
   5   6   2     1574.75     1561.84      8.12 o
   6   6   2      194.70      184.94      2.85 o
   7   6   2     1518.62     1553.04     10.16 o
   1   7   2    10307.38    10373.18     44.64 o
   2   7   2       41.40       40.04      1.76 o
   3   7   2     2607.17     2513.47     10.95 o
   4   7   2       12.81       18.89      1.67 o
   5   7   2      224.00      195.49      2.58 o
   6   7   2       66.72       55.95      2.30 o
   7   7   2      406.84      410.89      5.03 o
   0   8   2     2865.23     2954.88     20.12 o
   1   8   2      567.59      543.90      4.25 o
   2   8   2       68.76       91.16      3.28 o
   3   8   2       32.87       49.75      3.75 o
   4   8   2     1481.01     1455.09      8.48 o
   5   8   2      125.69      130.54      2.86 o
   6   8   2        7.69        6.79      2.16 o
   1   9   2      193.35      215.32      2.88 o
   2   9   2      893.56      861.29      5.91 o
   3   9   2     1050.06      975.16      7.13 o
   4   9   2      105.31      121.14      2.68 o
   5   9   2       93.19       97.77      2.87 o
   0  10   2      178.52      165.67      5.05 o
   1  10   2        6.97        7.24      1.48 o
   2  10   2       38.96       80.65      2.30 o
   3  10   2        3.50       11.73      1.93 o
   4  10   2      158.60      199.35      4.03 o
   1  11   2      989.83     1015.17      7.09 o
   2  11   2      560.61      571.87      5.90 o
   3  11   2      993.37     1015.52      8.91 o
   0  12   2        9.64        9.63      2.76 o
   1  12   2       65.63       50.28      2.34 o
   1   1   3    16275.34    16197.43     64.05 o
   2   1   3    24527.40    23941.11     97.75 o
   3   1   3      543.81      524.71      3.05 o
   4   1   3        1.69       -1.09      1.09 o
   5   1   3       85.15       92.46      1.69 o
   6   1   3       41.23       61.78      3.32 o
   7   1   3      238.52      237.11      3.38 o
   0   2   3     1182.05     1289.84     10.68 o
   1   2   3     1669.00     1597.42      6.64 o
   2   2   3    12359.99    12438.07     71.60 o
   3   2   3        1.14        9.73      0.72 o
   4   2   3        1.36        9.55      2.21 o
   5   2   3       97.90       85.87      1.85 o
   6   2   3      331.56      331.16      3.47 o
   7   2   3      200.08      213.14      3.45 o
   8   2   3      168.74      178.59      3.42 o
   1   3   3     2448.45     2493.53     10.49 o
   2   3   3      798.52      912.03      4.37 o
   3   3   3     3541.35     3700.52     16.16 o
   4   3   3       10.31       20.64      1.07 o
   5   3   3      462.86      472.31      3.93 o
   6   3   3     3193.42     3135.49     15.47 o
   7   3   3      717.19      683.18      5.82 o
   8   3   3      956.49      930.61      7.41 o
   0   4   3      175.39      255.71      2.62 o
   1   4   3     1965.90     1929.12      8.41 o
   2   4   3     2194.84     2202.91      9.04 o
   3   4   3        1.78        2.93      1.06 o
   4   4   3     3461.28     3511.63     15.22 o
   5   4   3      369.29      352.57      3.01 o
   6   4   3      104.75      100.09      2.36 o
   7   4   3     1005.21     1001.65      7.14 o
   8   4   3        2.83        6.25      2.40 o
   1   5   3     2810.48     3163.75     13.49 o
   2   5   3      794.82      856.57      4.18 o
   3   5   3     1472.47     1560.86      7.42 o
   4   5   3      189.63      178.20      2.09 o
   5   5   3      149.48      181.16      2.33 o
   6   5   3      273.22      271.79      3.28 o
   7   5   3      243.60      221.91      3.57 o
   0   6   3      189.78      179.06      4.30 o
   1   6   3     1438.60     1581.35      7.96 o
   2   6   3      140.28      167.68      2.59 o
   3   6   3      616.00      616.59      3.72 o
   4   6   3      230.26      245.96      3.10 o
   5   6   3     1479.54     1458.93      7.73 o
   6   6   3        0.42        4.33      1.51 o
   1   7   3     1124.61     1089.11      6.21 o
   2   7   3       21.66       27.72      1.46 o
   3   7   3      270.28      281.67      2.74 o
   4   7   3      242.30      272.33      2.77 o
   5   7   3      341.51      341.15      3.30 o
   6   7   3       58.65       51.05      2.29 o
   7   7   3       15.16       34.40      2.55 o
   0   8   3     9431.75     9448.50     56.60 o
   1   8   3     2977.31     3005.07     14.44 o
   2   8   3      901.85      909.26      5.35 o
   3   8   3       71.76       80.41      2.40 o
   4   8   3       43.17       54.38      2.73 o
   5   8   3     1433.02     1436.06      9.09 o
   6   8   3        9.37        9.42      2.27 o
   1   9   3      214.20      219.43      2.88 o
   2   9   3      316.16      294.03      3.30 o
   3   9   3     1107.77     1181.00      8.58 o
   4   9   3      226.29      220.24      3.29 o
   5   9   3       50.12       53.84      2.54 o
   0  10   3      698.87      678.47      7.53 o
   1  10   3       11.33       10.91      1.50 o
   2  10   3     1750.71     1735.01     10.31 o
   3  10   3      365.73      351.86      4.52 o
   4  10   3     1351.77     1358.63     10.55 o
   1  11   3      737.83      777.37      6.02 o
   2  11   3      185.21      183.64      3.53 o
   3  11   3       27.72       54.54      2.85 o
   0  12   3      290.78      295.00      6.42 o
   1  12   3        6.51        3.09      1.73 o
   0   0   4      291.08      263.74      3.22 o
   1   0   4       86.29       57.24      1.15 o
   2   0   4    58778.73    57662.60    373.84 o
   3   0   4        2.54        2.84      0.99 o
   4   0   4       10.70       21.50      1.51 o
   5   0   4       16.79       25.48      1.83 o
   6   0   4      757.59      703.18      7.11 o
   7   0   4        0.25       -1.95      1.95 o
   8   0   4        6.94        8.85      3.32 o
   1   1   4    13576.27    13069.56     51.76 o
   2   1   4      557.70      621.29      3.18 o
   3   1   4     1294.88     1365.59      6.33 o
   4   1   4     1354.24     1301.68      6.42 o
   5   1   4       28.02       34.78      1.38 o
   6   1   4     2990.26     2963.55     13.95 o
   7   1   4      494.08      455.43      4.57 o
   8   1   4      893.77      907.59      7.99 o
   0   2   4     3628.83     3599.00     22.52 o
   1   2   4     4067.75     4320.04     17.31 o
   2   2   4      856.34      895.09      4.18 o
   3   2   4        8.90        6.64      0.86 o
   4   2   4     3320.50     3256.47     16.15 o
   5   2   4      105.43       93.24      1.89 o
   6   2   4       76.70       64.70      1.98 o
   7   2   4        3.86       25.17      3.67 o
   8   2   4       19.79       34.26      2.42 o
   1   3   4       27.28       39.24      1.07 o
   2   3   4     1344.27     1433.10      6.30 o
   3   3   4     1101.76     1114.26      5.61 o
   4   3   4       94.37      110.70      1.61 o
   5   3   4      236.85      225.70      2.72 o
   6   3   4      163.28      163.32      3.05 o
   7   3   4       10.30       24.18      3.36 o
   8   3   4      178.70      186.23      3.56 o
   0   4   4      482.94      497.54      3.96 o
   1   4   4     4993.42     5362.57     20.99 o
   2   4   4     4099.81     4283.75     16.57 o
   3   4   4      224.99      295.13      2.40 o
   4   4   4     2005.21     2136.81     10.00 o
   5   4   4       74.81       77.03      2.17 o
   6   4   4      712.39      683.14      5.10 o
   7   4   4      186.24      185.61      3.15 o
   8   4   4      202.61      196.03      3.95 o
   1   5   4      679.91      788.59      4.28 o
   2   5   4       46.92       48.76      1.00 o
   3   5   4      550.12      537.27      3.47 o
   4   5   4       95.92       91.46      1.68 o
   5   5   4       18.01       24.17      1.40 o
   6   5   4      458.44      433.18      4.27 o
   7   5   4      178.00      171.08      3.26 o
   0   6   4     8807.74     8823.64     52.22 o
   1   6   4     2005.39     2210.80     10.47 o
   2   6   4      874.95      780.56      4.25 o
   3   6   4      202.79      211.31      1.94 o
   4   6   4     3274.51     3265.15     14.25 o
   5   6   4       84.16      107.01      2.65 o
   6   6   4      514.62      544.69      4.71 o
   7   6   4      306.27      293.34      4.11 o
   1   7   4      336.59      372.91      3.18 o
   2   7   4     1141.83     1144.84      6.05 o
   3   7   4       15.52       15.66      1.27 o
   4   7   4      430.29      445.73      3.57 o
   5   7   4      723.14      728.35      5.21 o
   6   7   4      175.43      195.37      3.46 o
   7   7   4      254.76      266.48      4.04 o
   0   8   4      117.31      130.35      7.69 o
   1   8   4     1009.71      968.19      6.11 o
   2   8   4     1752.41     1771.71      8.69 o
   3   8   4        0.30       -1.07      1.07 o
   4   8   4       23.25       23.55      1.87 o
   5   8   4       17.84       59.84      6.71 o
   6   8   4       67.72       90.26      2.92 o
   1   9   4      217.37      198.06      2.76 o
   2   9   4      298.96      285.05      3.23 o
   3   9   4       19.66       34.27      3.92 o
   4   9   4      717.81      718.18      5.84 o
   5   9   4      250.98      264.36      3.76 o
   0  10   4      803.52      769.05      8.14 o
   1  10   4      336.73      387.51      3.92 o
   2  10   4       52.50       68.22      2.24 o
   3  10   4       20.79       24.48      2.14 o
   4  10   4       56.63       87.91      2.92 o
   1  11   4        3.56       11.48      1.70 o
   2  11   4      170.34      168.99      3.44 o
   3  11   4      112.04      131.94      3.53 o
   0  12   4     1324.39     1277.80     14.15 o
   1  12   4      238.13      234.38      3.63 o
   1   1   5     5371.49     5269.94     21.02 o
   2   1   5    12119.09    12067.07     56.37 o
   3   1   5      607.89      570.17      3.25 o
   4   1   5     3628.20     3639.33     15.32 o
   5   1   5      437.46      439.37      3.53 o
   6   1   5      282.10      275.59      3.55 o
   7   1   5       66.19       66.13      2.40 o
   8   1   5      358.14      330.67      4.80 o
   0   2   5     5651.62     5766.71     33.52 o
   1   2   5     3615.98     3627.77     15.13 o
   2   2   5     2293.91     2340.83      9.92 o
   3   2   5     1779.74     1811.49      7.88 o
   4   2   5     4437.92     4364.02     19.31 o
   5   2   5        3.22        5.63      0.97 o
   6   2   5       23.28       22.25      1.64 o
   7   2   5     1425.87     1357.23      8.92 o
   8   2   5      355.52      324.68      4.29 o
   1   3   5     6325.92     6426.35     25.63 o
   2   3   5      888.96      911.80      4.39 o
   3   3   5     2239.76     2159.78      9.63 o
   4   3   5     1807.76     1848.93      9.41 o
   5   3   5      566.02      553.87      4.29 o
   6   3   5        8.34       11.49      1.63 o
   7   3   5      844.33      794.27      6.37 o
   8   3   5      914.25      913.85      7.67 o
   0   4   5    10585.75    11125.57     61.32 o
   1   4   5        2.95       -0.60      0.60 o
   2   4   5     1785.50     1725.43      7.36 o
   3   4   5     1121.64     1180.98      7.25 o
   4   4   5       67.97       98.51      2.19 o
   5   4   5     1406.74     1430.61      8.50 o
   6   4   5      378.15      368.42      3.80 o
   7   4   5       57.97       75.10      3.77 o
   8   4   5      126.31      130.62      3.36 o
   1   5   5     2951.52     2972.62     12.34 o
   2   5   5       22.59       44.13      0.99 o
   3   5   5       47.53       30.74      1.19 o
   4   5   5       83.46       60.10      1.55 o
   5   5   5      484.01      451.84      3.53 o
   6   5   5       35.70       47.39      2.80 o
   7   5   5       15.02       18.13      2.14 o
   0   6   5       47.59       82.79      4.73 o
   1   6   5     1092.00     1195.18      6.60 o
   2   6   5        0.06        3.07      0.94 o
   3   6   5       52.84       61.61      2.00 o
   4   6   5      817.55      798.46      4.90 o
   5   6   5       90.45      101.85      2.04 o
   6   6   5       97.59       87.09      2.35 o
   7   6   5      274.73      292.41      4.13 o
   1   7   5      123.51      111.75      2.81 o
   2   7   5        7.75       19.21      2.07 o
   3   7   5       56.17       49.11      1.78 o
   4   7   5      160.04      172.05      2.31 o
   5   7   5     1334.41     1370.17      7.84 o
   6   7   5      709.67      729.19      5.73 o
   0   8   5       90.79       85.79      2.97 o
   1   8   5      596.89      585.59      4.18 o
   2   8   5     2213.72     2196.67     10.30 o
   3   8   5        8.60       17.25      1.68 o
   4   8   5      358.64      359.36      3.90 o
   5   8   5     2578.42     2512.81     15.93 o
   6   8   5      186.85      184.33      3.63 o
   1   9   5      949.23      897.44      6.05 o
   2   9   5       61.39       56.38      1.94 o
   3   9   5     1351.42     1306.02      8.73 o
   4   9   5      221.43      214.58      3.43 o
   5   9   5      601.63      611.73      5.61 o
   0  10   5     4836.24     4797.76     31.49 o
   1  10   5      279.57      284.15      3.40 o
   2  10   5       20.89       24.82      1.81 o
   3  10   5        6.36       11.66      1.96 o
   4  10   5      392.02      380.50      4.91 o
   1  11   5      120.60      115.67      2.69 o
   2  11   5        0.01       -1.74      1.74 o
   3  11   5      643.39      619.48      6.35 o
   0  12   5      201.74      222.46      5.79 o
   0   0   6       55.19       42.55      1.47 o
   1   0   6      944.45      920.08      9.76 o
   2   0   6     7919.27     7909.91     45.98 o
   3   0   6     9358.68     9312.42     53.01 o
   4   0   6     4197.48     4115.21     24.96 o
   5   0   6     1304.16     1294.59      9.89 o
   6   0   6       22.24       22.88      2.18 o
   7   0   6      114.67      106.75      3.15 o
   8   0   6      108.85      101.99      4.47 o
   1   1   6    20382.91    20017.84     81.90 o
   2   1   6     2209.43     2194.32      9.26 o
   3   1   6      136.26       97.82      1.34 o
   4   1   6        2.96       11.55      2.96 o
   5   1   6     2087.37     1995.40      9.77 o
   6   1   6       10.14       10.15      1.70 o
   7   1   6       57.82       60.33      2.38 o
   8   1   6      105.38      116.74      3.33 o
   0   2   6      559.12      500.98      3.82 o
   1   2   6      236.19      281.40      1.77 o
   2   2   6     3082.61     3161.42     12.36 o
   3   2   6       92.59       79.02      1.18 o
   4   2   6     4798.85     4889.81     20.12 o
   5   2   6      146.71      139.75      1.89 o
   6   2   6       62.11       65.72      3.21 o
   7   2   6      540.81      560.86      5.25 o
   8   2   6       43.01       55.44      2.57 o
   1   3   6      414.81      379.24      2.46 o
   2   3   6      557.00      613.94      3.28 o
   3   3   6      170.66      217.15      1.93 o
   4   3   6      364.44      376.95      3.06 o
   5   3   6        0.01       -1.20      1.20 o
   6   3   6       20.29       23.74      2.03 o
   7   3   6      106.91      103.44      2.75 o
   8   3   6      770.59      819.01      6.93 o
   0   4   6     1511.42     1761.36     11.43 o
   1   4   6     1084.82     1166.14      5.35 o
   2   4   6        5.77       10.76      0.98 o
   3   4   6       69.93       54.52      1.16 o
   4   4   6       45.26       57.17      1.58 o
   5   4   6      243.52      240.39      2.91 o
   6   4   6      150.98      154.67      2.66 o
   7   4   6     1280.44     1237.65      8.32 o
   8   4   6      160.24      156.79      3.54 o
   1   5   6     2751.09     2729.39     11.73 o
   2   5   6      439.06      415.83      2.75 o
   3   5   6      966.78      901.67      4.80 o
   4   5   6      284.43      291.86      2.70 o
   5   5   6      393.51      368.93      3.47 o
   6   5   6     1138.53     1140.96      7.54 o
   7   5   6      284.82      254.87      3.83 o
   0   6   6     4257.57     4599.15     26.49 o
   1   6   6      783.43      925.86      5.33 o
   2   6   6       96.78      112.60      1.50 o
   3   6   6     2050.40     1957.42      8.50 o
   4   6   6       82.10       62.36      1.95 o
   5   6   6     1221.65     1167.94      6.78 o
   6   6   6       20.56       18.98      2.00 o
   7   6   6     1359.52     1383.24     11.43 o
   1   7   6     3106.22     3020.90     14.01 o
   2   7   6     1960.23     1900.75      8.62 o
   3   7   6     1481.19     1448.07      7.33 o
   4   7   6      626.61      592.99      4.39 o
   5   7   6      708.02      700.81      5.12 o
   6   7   6       29.34       52.12      2.96 o
   0   8   6        3.83        6.10      1.81 o
   1   8   6      507.74      487.05      3.87 o
   2   8   6      295.02      325.64      5.05 o
   3   8   6     1282.19     1240.36      7.04 o
   4   8   6      117.04      104.43      2.49 o
   5   8   6      704.69      723.88      5.93 o
   6   8   6      152.72      146.25      3.20 o
   1   9   6        1.88        6.72      1.34 o
   2   9   6      441.44      448.28      4.30 o
   3   9   6      689.36      676.83      6.19 o
   4   9   6        1.32        9.62      1.79 o
   5   9   6      694.49      671.39      5.88 o
   0  10   6      147.97      228.35      7.47 o
   1  10   6      274.69      313.24      3.55 o
   2  10   6       24.73       32.24      1.93 o
   3  10   6       46.56       39.82      2.39 o
   4  10   6        1.05        8.35      2.01 o
   1  11   6      439.08      475.31      4.83 o
   2  11   6       47.62       57.15      2.55 o
   3  11   6     1016.68     1010.11      8.40 o
   0  12   6       11.20        7.28      2.95 o
   1   1   7     1153.95     1144.35      6.42 o
   2   1   7     1374.29     1437.35      6.62 o
   3   1   7     1799.34     1814.52      8.39 o
   4   1   7     9361.23     9481.33     37.42 o
   5   1   7       79.50       83.22      2.84 o
   7   1   7       43.43       38.02      2.21 o
   8   1   7      168.70      164.31      3.73 o
   0   2   7    14242.22    14155.32     82.81 o
   1   2   7      430.54      447.70      2.57 o
   2   2   7      617.89      651.18      3.46 o
   3   2   7       54.25       68.62      1.17 o
   4   2   7    11803.02    11806.72     47.63 o
   5   2   7      774.78      742.06      4.57 o
   6   2   7     1079.12     1082.33      6.51 o
   7   2   7       27.81       54.78      4.24 o
   8   2   7      106.44      108.45      3.06 o
   1   3   7     2888.46     2820.33     11.73 o
   2   3   7       60.49       87.67      1.14 o
   3   3   7      629.51      636.01      3.44 o
   4   3   7     1077.16     1077.15      5.93 o
   5   3   7      898.56      888.06      5.77 o
   6   3   7      644.54      624.64      5.24 o
   7   3   7      280.38      283.08      3.82 o
   8   3   7     1014.77     1034.80      8.57 o
   0   4   7     2094.49     2185.33     12.92 o
   1   4   7     1669.12     1929.97      8.28 o
   2   4   7     4107.78     4069.90     16.34 o
   3   4   7      108.68      117.62      1.46 o
   4   4   7      531.78      509.21      3.57 o
   5   4   7       30.24       31.02      1.67 o
   6   4   7      276.68      275.68      3.34 o
   7   4   7      311.14      323.74      4.34 o
   8   4   7       89.02       90.84      3.07 o
   1   5   7       59.11       47.07      1.57 o
   2   5   7        1.83        1.39      0.69 o
   3   5   7      270.71      276.02      2.32 o
   4   5   7        6.90       14.64      1.23 o
   5   5   7      958.32      930.25      6.23 o
   6   5   7      235.52      238.74      3.43 o
   7   5   7      140.44      166.06      3.31 o
   0   6   7      418.67      450.97      4.32 o
   1   6   7      293.35      382.69      2.70 o
   2   6   7       49.21       72.38      1.44 o
   3   6   7      177.83      211.98      2.14 o
   4   6   7       50.81       42.40      1.67 o
   5   6   7       66.68       54.44      2.23 o
   6   6   7      148.71      165.60      4.40 o
   7   6   7       24.69       53.99      3.89 o
   1   7   7       99.18       97.65      2.62 o
   2   7   7      779.42      796.90      4.70 o
   3   7   7      501.58      525.54      3.54 o
   4   7   7      137.83      147.27      2.34 o
   5   7   7      209.59      206.86      2.83 o
   6   7   7      463.82      477.49      4.62 o
   0   8   7     1141.47     1091.43      9.34 o
   1   8   7      644.47      634.85      4.54 o
   2   8   7     5026.75     4900.87     20.54 o
   3   8   7      863.15      851.34      5.24 o
   4   8   7       17.50       18.61      1.65 o
   5   8   7       67.18       78.02      2.53 o
   6   8   7       44.96       45.86      2.58 o
   1   9   7      209.24      192.29      2.74 o
   2   9   7      360.30      353.95      3.81 o
   3   9   7      561.65      571.88      5.28 o
   4   9   7      572.01      569.64      5.44 o
   5   9   7        1.37       15.50      2.99 o
   0  10   7     5183.45     4984.37     32.53 o
   1  10   7      539.17      527.51      4.89 o
   2  10   7       67.81       63.64      2.23 o
   3  10   7       95.54       83.06      2.75 o
   4  10   7      533.84      556.60      6.24 o
   1  11   7      241.69      255.77      3.65 o
   2  11   7        0.29        7.14      1.95 o
   3  11   7        0.02       10.08      2.17 o
   0   0   8      318.06      297.83      3.53 o
   1   0   8     3194.71     3023.98     22.25 o
   2   0   8    22873.29    22947.51    141.26 o
   3   0   8     7569.25     7888.88     45.24 o
   4   0   8    13254.99    13312.49     75.38 o
   5   0   8      825.87      816.84      7.20 o
   6   0   8      807.74      741.55      7.21 o
   7   0   8      239.11      195.82      4.26 o
   8   0   8      549.80      515.89      8.50 o
   1   1   8     1999.65     2001.77      8.64 o
   2   1   8       19.94       22.31      0.78 o
   3   1   8        7.08        9.58      0.73 o
   4   1   8      271.17      307.86      2.69 o
   5   1   8     1696.25     1658.50      8.48 o
   6   1   8     3697.64     3599.78     17.00 o
   7   1   8       24.25       23.91      2.05 o
   8   1   8      559.29      548.01      6.10 o
   0   2   8     3299.85     3076.26     17.26 o
   1   2   8     1838.19     1857.20      8.22 o
   2   2   8     5862.34     5898.72     23.53 o
   3   2   8      204.47      198.23      1.81 o
   4   2   8      162.00      193.54      3.41 o
   5   2   8      157.17      151.28      2.75 o
   6   2   8     2487.98     2453.79     12.04 o
   7   2   8     1434.82     1383.62      9.04 o
   8   2   8        6.87        7.36      2.25 o
   1   3   8      107.38      103.42      1.20 o
   2   3   8       81.99       79.74      1.17 o
   3   3   8       85.29      120.59      1.39 o
   4   3   8     1465.39     1382.73      7.16 o
   5   3   8      620.04      609.43      4.58 o
   6   3   8      370.42      366.72      3.98 o
   7   3   8      131.33      152.39      3.09 o
   8   3   8       18.63       47.49      3.52 o
   0   4   8     4636.78     4978.68     27.57 o
   1   4   8     1092.09     1178.46      5.67 o
   2   4   8     1706.76     1784.80      7.90 o
   3   4   8       83.97       97.10      1.38 o
   4   4   8      152.76      169.70      2.14 o
   5   4   8      550.57      552.34      4.38 o
   6   4   8       23.39       27.21      1.83 o
   7   4   8      418.23      427.03      4.94 o
   1   5   8      181.90      154.48      1.73 o
   2   5   8     1611.14     1670.01      7.62 o
   3   5   8      568.84      630.43      3.81 o
   4   5   8      946.46      945.40      5.74 o
   5   5   8      322.35      319.76      3.09 o
   6   5   8      104.53      122.56      2.72 o
   7   5   8      744.98      725.66      6.34 o
   0   6   8      271.59      201.44      2.82 o
   1   6   8     1435.33     1541.10      7.55 o
   2   6   8     2243.12     2259.50     10.41 o
   3   6   8        7.36       17.19      1.05 o
   4   6   8      978.06      983.86      6.10 o
   5   6   8       43.74       41.45      1.82 o
   6   6   8     1837.10     1851.72     17.31 o
   7   6   8       23.38       29.26      2.43 o
   1   7   8      395.38      381.93      3.03 o
   2   7   8        0.40        0.78      0.91 o
   3   7   8        1.38        2.10      1.01 o
   4   7   8     1513.37     1475.98      8.05 o
   5   7   8        8.37        5.32      1.43 o
   6   7   8     1811.11     1813.39     11.53 o
   0   8   8       19.50       37.37      2.67 o
   1   8   8      901.03      881.45      5.46 o
   2   8   8      493.24      516.56      3.78 o
   3   8   8        8.74       32.96      3.75 o
   4   8   8      182.82      195.10      3.51 o
   5   8   8        0.22        2.89      1.78 o
   6   8   8        5.82        6.43      2.07 o
   1   9   8       77.30       71.48      2.01 o
   2   9   8      668.51      680.88      5.44 o
   3   9   8      192.16      204.37      4.50 o
   4   9   8      933.63      893.44      7.09 o
   5   9   8      779.98      809.59      7.14 o
   0  10   8     1146.80     1170.18     10.66 o
   1  10   8      117.30      145.71      2.81 o
   2  10   8       66.35       72.21      2.31 o
   3  10   8       33.64       49.18      2.49 o
   4  10   8      374.76      421.70      5.48 o
   1  11   8        0.38        5.83      1.66 o
   2  11   8      962.56      912.16      7.79 o
   3  11   8        0.16       -0.95      1.99 o
   1   1   9     8096.05     7833.56     34.40 o
   2   1   9      133.07      134.59      1.35 o
   3   1   9     1450.18     1412.77      6.64 o
   4   1   9        5.64        7.65      0.92 o
   5   1   9     1702.60     1693.18      8.68 o
   6   1   9      635.37      626.03      4.69 o
   7   1   9       92.79      103.12      2.66 o
   8   1   9      102.82      128.61      3.67 o
   0   2   9     1449.85     1434.82      8.68 o
   1   2   9       64.91       74.74      1.04 o
   2   2   9     2216.84     2173.71      9.76 o
   3   2   9      552.15      576.25      3.41 o
   4   2   9      411.94      413.08      2.99 o
   5   2   9     1834.70     1719.91      8.68 o
   6   2   9     1084.96     1055.72      6.47 o
   7   2   9     1311.88     1297.73      8.68 o
   8   2   9        6.98        7.05      2.20 o
   1   3   9     3811.53     3618.44     15.77 o
   2   3   9     1918.57     1992.39      9.42 o
   3   3   9     1850.15     1744.52      8.13 o
   4   3   9      382.58      353.01      2.93 o
   5   3   9     1143.06     1128.40      6.56 o
   6   3   9      370.66      393.75      4.54 o
   7   3   9      351.66      388.74      4.42 o
   8   3   9      170.27      179.41      3.69 o
   0   4   9     4363.89     4502.72     25.13 o
   1   4   9     3605.39     3836.40     15.84 o
   2   4   9      626.44      558.23      3.28 o
   3   4   9      260.39      215.37      2.00 o
   4   4   9     1666.65     1669.91      7.93 o
   5   4   9      733.95      700.73      5.09 o
   6   4   9       95.51       91.30      2.33 o
   7   4   9     1069.13     1085.49     10.95 o
   1   5   9       63.31       47.67      1.47 o
   2   5   9     1062.08     1198.85      5.90 o
   3   5   9     4135.46     4084.36     16.81 o
   4   5   9      171.90      174.62      2.15 o
   5   5   9       35.64       41.26      4.01 o
   6   5   9      783.75      808.96      6.34 o
   7   5   9      629.26      642.54      6.16 o
   0   6   9     1222.16     1393.73     10.04 o
   1   6   9       55.05       31.47      1.27 o
   2   6   9      277.29      297.22      2.48 o
   3   6   9      867.85      837.57      4.78 o
   4   6   9     1108.46     1109.29      6.63 o
   5   6   9       42.70       36.45      1.91 o
   6   6   9        1.91       23.89      4.39 o
   7   6   9       35.50       45.75      2.66 o
   1   7   9      469.63      428.27      3.10 o
   2   7   9       51.96       42.36      1.38 o
   3   7   9      111.30      127.66      1.96 o
   4   7   9       71.55       82.65      2.26 o
   5   7   9      149.41      136.61      2.59 o
   6   7   9       24.35       56.33      3.74 o
   0   8   9      497.77      463.30      5.52 o
   1   8   9       22.47       27.36      1.44 o
   2   8   9        2.94       15.68      1.95 o
   3   8   9     3063.22     2942.70     13.32 o
   4   8   9     1403.79     1430.63      8.47 o
   5   8   9      188.47      202.92      3.36 o
   6   8   9       47.38       44.63      2.65 o
   1   9   9      733.48      716.92      5.29 o
   2   9   9       10.13       20.69      1.64 o
   3   9   9     3055.85     3069.02     17.35 o
   4   9   9        2.38        9.60      1.97 o
   5   9   9      540.45      543.73      5.80 o
   0  10   9      166.09      182.68      4.32 o
   1  10   9      773.92      730.55      5.89 o
   2  10   9     1396.82     1385.96      8.90 o
   3  10   9      388.73      386.46      5.07 o
   4  10   9      145.00      161.25      3.77 o
   1  11   9      705.30      721.64      6.11 o
   2  11   9       85.75      103.64      3.16 o
   3  11   9       34.20       34.51      2.65 o
   0   0  10     2988.21     2974.01     24.96 o
   1   0  10        8.02       11.33      0.89 o
   2   0  10       44.25       28.19      1.23 o
   3   0  10    10721.66    10791.06     61.26 o
   4   0  10       41.28       45.68      2.14 o
   5   0  10     3470.95     3505.47     22.31 o
   6   0  10     2447.08     2405.52     18.69 o
   7   0  10      849.68      889.25      8.60 o
   8   0  10      636.05      603.49      9.05 o
   1   1  10       91.40       66.89      1.14 o
   2   1  10     1253.66     1348.98      6.17 o
   3   1  10     4901.99     4769.78     19.41 o
   4   1  10      648.16      630.70      3.89 o
   5   1  10      526.68      494.36      3.80 o
   6   1  10      920.88      913.55      5.88 o
   7   1  10      411.74      415.38      4.45 o
   8   1  10       80.37       68.19      3.21 o
   0   2  10     1085.93     1110.08      7.43 o
   1   2  10     1584.32     1632.93      7.44 o
   2   2  10       49.03       57.58      1.28 o
   3   2  10        7.62        8.73      0.77 o
   4   2  10     1846.47     1908.39      8.91 o
   5   2  10      537.34      540.93      3.81 o
   6   2  10      881.53      837.06      5.59 o
   7   2  10      977.58      942.04      7.09 o
   8   2  10       47.00       51.07      2.60 o
   1   3  10     1152.45     1150.16      5.69 o
   2   3  10      499.50      533.58      3.50 o
   3   3  10     1729.76     1869.91      8.93 o
   4   3  10       11.50       15.76      1.03 o
   5   3  10      198.45      193.79      2.28 o
   6   3  10     2183.23     2052.84     11.72 o
   7   3  10      609.70      571.08      5.36 o
   8   3  10        4.87       32.57      4.61 o
   0   4  10       46.39       49.27      2.68 o
   1   4  10       96.63      135.02      1.62 o
   2   4  10      593.43      584.52      3.53 o
   3   4  10      584.19      582.16      3.56 o
   4   4  10        4.20       12.15      1.53 o
   5   4  10      205.20      212.38      2.77 o
   6   4  10       72.01       62.62      2.38 o
   7   4  10       46.87       75.63      3.88 o
   1   5  10     3790.46     3859.11     16.56 o
   2   5  10      559.87      542.85      3.37 o
   3   5  10     2045.95     1901.09      8.76 o
   4   5  10      271.90      262.64      2.44 o
   5   5  10     2320.69     2313.79     12.14 o
   6   5  10      106.89      142.87      3.54 o
   7   5  10       99.98      115.04      3.11 o
   0   6  10      343.43      300.17      3.66 o
   1   6  10      613.78      602.99      3.94 o
   2   6  10     2412.60     2292.36     10.18 o
   3   6  10       16.04       25.43      1.22 o
   4   6  10      722.13      674.26      4.82 o
   5   6  10      249.05      257.17      3.27 o
   6   6  10      279.97      261.41      3.71 o
   7   6  10      381.59      378.19      4.88 o
   1   7  10     5004.83     4841.40     19.81 o
   2   7  10      344.82      359.58      2.98 o
   3   7  10     1511.75     1496.45      7.84 o
   4   7  10      221.81      200.53      2.66 o
   5   7  10        4.18        9.95      1.61 o
   6   7  10      348.08      332.85      4.08 o
   0   8  10      436.68      400.06      4.60 o
   1   8  10       98.58      100.76      1.80 o
   2   8  10     1995.36     1906.31      9.69 o
   3   8  10        1.10       11.55      1.90 o
   4   8  10       49.92       89.20      4.13 o
   5   8  10       10.63       21.98      2.00 o
   6   8  10       32.97       40.86      2.60 o
   1   9  10        9.15       16.24      1.60 o
   2   9  10      303.94      294.62      3.36 o
   3   9  10       46.90       68.02      3.35 o
   4   9  10      478.80      461.44      5.20 o
   5   9  10       19.57       39.69      4.04 o
   0  10  10       33.52       44.95      2.99 o
   1  10  10       87.09       92.26      2.45 o
   2  10  10      105.55      136.85      2.86 o
   3  10  10       20.07       53.22      3.09 o
   4  10  10      268.14      284.22      4.57 o
   1  11  10     1009.06     1009.17      7.47 o
   2  11  10       20.88       38.33      2.63 o
   3  11  10      220.69      218.78      5.03 o
   1   1  11      444.82      461.12      2.90 o
   2   1  11      487.43      483.24      2.86 o
   3   1  11      535.80      574.24      3.50 o
   4   1  11     1204.51     1259.98      6.40 o
   5   1  11      757.17      772.65      5.01 o
   6   1  11       46.70       50.01      1.84 o
   7   1  11      132.09      122.90      2.81 o
   0   2  11     2389.55     2485.23     14.42 o
   1   2  11      173.37      164.67      1.63 o
   2   2  11     8709.58     8629.30     34.91 o
   3   2  11       19.85       23.01      0.99 o
   4   2  11      940.27      935.04      5.19 o
   5   2  11      215.31      217.25      2.41 o
   6   2  11     2374.10     2230.96     12.11 o
   7   2  11      588.48      579.37      5.43 o
   8   2  11       66.75       88.26      3.00 o
   1   3  11     2930.87     2942.76     12.77 o
   2   3  11     4058.97     4248.32     18.01 o
   3   3  11      241.61      273.97      2.29 o
   4   3  11      758.80      728.41      4.49 o
   5   3  11        3.50        5.16      2.17 o
   6   3  11        0.98       10.61      1.81 o
   7   3  11      114.87      118.18      3.05 o
   8   3  11      819.19      815.77      7.37 o
   0   4  11    16672.40    17400.61     93.94 o
   1   4  11      954.31      975.75      5.16 o
   2   4  11      344.86      284.15      2.37 o
   3   4  11     2385.31     2377.54     10.41 o
   4   4  11      398.51      407.99      3.02 o
   5   4  11      462.89      423.92      3.84 o
   6   4  11        8.04       13.87      1.92 o
   7   4  11       95.93      102.77      2.98 o
   1   5  11       36.87       44.57      1.43 o
   2   5  11      349.77      421.77      2.92 o
   3   5  11     1735.49     1714.85      8.09 o
   4   5  11      198.11      223.52      2.33 o
   5   5  11     1374.61     1402.03      8.39 o
   6   5  11     1240.44     1224.86      8.28 o
   7   5  11       94.86       90.57      3.09 o
   0   6  11      811.63      877.75      6.55 o
   1   6  11       23.69       36.84      1.26 o
   2   6  11       60.62       50.55      2.62 o
   3   6  11      184.89      177.91      2.08 o
   4   6  11        0.00        1.05      1.49 o
   5   6  11       15.62       23.89      2.09 o
   6   6  11      734.92      715.08      6.35 o
   7   6  11       40.26       49.76      2.76 o
   1   7  11      147.82      179.75      2.82 o
   2   7  11      349.54      364.12      3.08 o
   3   7  11      149.54      163.77      2.15 o
   4   7  11       27.23       34.45      1.79 o
   5   7  11      106.91      118.89      2.68 o
   6   7  11      568.07      556.02      5.23 o
   0   8  11     1715.33     1627.88     11.59 o
   1   8  11      105.19       94.72      1.77 o
   2   8  11      785.92      769.16      4.91 o
   3   8  11      136.36      126.25      2.15 o
   4   8  11     3084.89     3022.50     17.47 o
   5   8  11      612.01      608.98      5.64 o
   6   8  11      171.23      151.30      3.49 o
   1   9  11      309.36      329.87      3.74 o
   2   9  11        5.30        4.77      1.36 o
   3   9  11       22.82       27.36      2.11 o
   4   9  11      567.37      585.21      5.86 o
   5   9  11      980.48      956.42      9.09 o
   0  10  11      180.57      209.18      5.10 o
   1  10  11      165.22      151.04      2.85 o
   2  10  11     1288.61     1349.78      9.15 o
   3  10  11     1574.48     1534.17     11.33 o
   4  10  11      142.32      151.08      3.69 o
   1  11  11       15.76       36.87      2.33 o
   2  11  11      313.43      318.78      4.76 o
   0   0  12    22202.97    21113.48    171.67 o
   1   0  12      819.25      824.96      5.99 o
   2   0  12      104.78       68.45      1.67 o
   3   0  12     1902.91     1855.82     12.37 o
   4   0  12       42.89       76.44      2.14 o
   5   0  12        3.30        3.05      1.63 o
   6   0  12     1285.21     1249.88     13.63 o
   7   0  12      241.89      269.58      4.71 o
   8   0  12       28.06       35.52      4.09 o
   1   1  12     4318.33     4282.01     20.18 o
   2   1  12       14.06       11.02      0.74 o
   3   1  12    10505.13    10777.77     42.19 o
   4   1  12     1613.25     1606.64      7.77 o
   5   1  12      708.44      691.32      4.70 o
   6   1  12       32.11       35.11      1.74 o
   7   1  12        5.91       10.35      2.03 o
   8   1  12     1512.92     1474.61     15.15 o
   0   2  12     4967.71     4958.97     27.89 o
   1   2  12      735.58      782.98      4.19 o
   3   2  12     1426.99     1594.33      7.52 o
   4   2  12      895.99      883.40      4.99 o
   5   2  12      193.19      204.27      3.14 o
   6   2  12       61.55       76.34      2.91 o
   7   2  12      516.84      504.33      5.05 o
   8   2  12      208.64      200.33      3.79 o
   1   3  12     1782.81     1893.50      8.73 o
   2   3  12      556.67      571.03      3.62 o
   3   3  12     2363.28     2450.18     11.70 o
   4   3  12       30.29       38.21      1.30 o
   5   3  12     2191.10     2195.94     10.44 o
   6   3  12        2.25        5.13      1.74 o
   7   3  12       23.22       24.74      2.36 o
   0   4  12     6195.35     6745.02     37.03 o
   1   4  12       66.42       94.74      1.42 o
   2   4  12      741.87      691.99      4.20 o
   3   4  12      407.83      412.89      2.99 o
   4   4  12      146.42      139.73      1.84 o
   5   4  12      474.31      457.28      4.00 o
   6   4  12        0.20       -1.69      1.69 o
   7   4  12      523.51      534.72      5.61 o
   1   5  12      105.46      106.61      1.47 o
   2   5  12     1035.14     1060.28      5.66 o
   3   5  12      532.41      580.80      3.76 o
   4   5  12     1102.78     1077.76      6.12 o
   5   5  12      655.16      665.27      5.20 o
   6   5  12     1690.96     1598.20      9.91 o
   7   5  12        2.76        4.08      2.22 o
   0   6  12     1873.95     1690.86     11.91 o
   1   6  12        1.65        3.01      0.80 o
   2   6  12     2795.30     2767.74     12.06 o
   3   6  12       33.29       28.55      1.30 o
   4   6  12     3153.17     3087.16     14.65 o
   5   6  12      944.49      921.88      6.97 o
   6   6  12      595.26      620.95      5.84 o
   7   6  12      146.31      130.97      3.82 o
   1   7  12       99.07       88.84      1.75 o
   2   7  12       37.58       29.66      1.36 o
   3   7  12      711.61      692.73      4.47 o
   4   7  12     1592.83     1582.46     11.05 o
   5   7  12       50.07       42.03      2.14 o
   6   7  12      246.54      271.90      3.76 o
   0   8  12     2996.19     2972.40     18.85 o
   1   8  12        2.48        7.25      1.37 o
   2   8  12      247.09      243.77      2.65 o
   3   8  12      265.21      231.81      2.71 o
   4   8  12      796.85      808.74      6.16 o
   5   8  12       15.31       23.72      2.08 o
   6   8  12       93.68       84.02     11.16 o
   1   9  12     1862.31     1782.14     10.39 o
   2   9  12       63.15       49.51      1.93 o
   3   9  12        8.33       12.35      1.90 o
   4   9  12      456.68      472.04      5.29 o
   5   9  12       34.74       71.14      3.64 o
   0  10  12      256.57      248.63      5.14 o
   1  10  12       70.40       71.50      2.33 o
   2  10  12      500.89      551.73      5.37 o
   3  10  12       38.23       63.79      2.86 o
   4  10  12      348.10      351.35      5.12 o
   1  11  12       72.22       69.61      2.77 o
   2  11  12       11.11        3.98      2.04 o
   1   1  13     1659.03     1530.77      7.13 o
   2   1  13     1114.39     1166.51      6.02 o
   3   1  13      170.53      237.41      4.54 o
   4   1  13      454.29      501.04      3.46 o
   5   1  13      693.92      694.88      4.77 o
   6   1  13       66.90       84.01      2.08 o
   7   1  13      223.85      210.84      3.45 o
   8   1  13       61.85      113.23      4.51 o
   0   2  13     1161.32     1056.91      7.76 o
   1   2  13     4171.06     4382.48     18.40 o
   2   2  13        7.26       13.37      0.86 o
   3   2  13      791.51      814.74      4.53 o
   4   2  13      526.24      517.47      3.55 o
   5   2  13     3358.03     3305.93     19.69 o
   6   2  13        0.40        0.50      1.38 o
   7   2  13     1074.93     1109.35      7.94 o
   8   2  13      191.90      184.32      3.77 o
   2   3  13        4.40        4.86      0.77 o
   3   3  13     2638.45     2532.94     12.13 o
   4   3  13      116.85      124.79      1.77 o
   5   3  13     2360.83     2283.34     11.50 o
   6   3  13     1033.96      998.91      8.08 o
   7   3  13      100.74       87.85      2.78 o
   0   4  13      789.63      913.87      7.05 o
   1   4  13       24.13       19.01      0.98 o
   2   4  13     3349.19     3382.00     14.90 o
   3   4  13     1112.82     1137.33      5.86 o
   4   4  13        7.05       13.75      1.02 o
   5   4  13      235.85      232.39      2.90 o
   6   4  13        3.63        2.24      1.82 o
   7   4  13     1176.06     1199.86      9.30 o
   1   5  13     2658.74     2508.09     11.14 o
   2   5  13      403.31      429.44      3.43 o
   3   5  13     1212.33     1131.66      5.96 o
   4   5  13       64.22       73.81      1.72 o
   5   5  13     1219.20     1209.24      7.88 o
   6   5  13      121.97      144.48      4.59 o
   7   5  13       18.30       22.60      2.54 o
   0   6  13      172.35      186.74      2.66 o
   1   6  13       69.01       74.79      1.43 o
   2   6  13       22.77       32.24      2.15 o
   3   6  13      186.72      191.84      2.21 o
   4   6  13      822.60      800.49      5.57 o
   5   6  13        0.53        6.44      1.63 o
   6   6  13      255.56      254.38      3.87 o
   7   6  13      134.05      169.74     17.46 o
   1   7  13       23.56       24.46      1.28 o
   2   7  13        0.24       -0.33      0.93 o
   3   7  13      503.14      524.20      3.81 o
   4   7  13       78.68       92.54      2.97 o
   5   7  13       32.59       29.85      2.01 o
   6   7  13        0.14        2.08      1.99 o
   0   8  13      124.50      172.04      3.43 o
   1   8  13     1888.54     1772.82      9.20 o
   2   8  13      442.55      436.87      3.56 o
   3   8  13      395.56      400.46      3.64 o
   4   8  13      214.89      205.70      3.17 o
   5   8  13      151.92      165.43      3.24 o
   1   9  13     3754.14     3578.69     17.95 o
   2   9  13       18.32       24.11      1.72 o
   3   9  13      264.71      256.89      3.87 o
   4   9  13       17.39       28.13      2.25 o
   5   9  13      781.84      801.45      7.70 o
   0  10  13      162.08      180.95      4.54 o
   1  10  13      814.45      753.24      6.31 o
   2  10  13      101.79      106.21      2.81 o
   3  10  13      291.18      295.88      4.63 o
   4  10  13      295.84      279.32      4.66 o
   1  11  13      587.02      560.78      5.98 o
   2  11  13        6.87        9.91      2.23 o
   0   0  14     6215.91     5859.71     48.04 o
   1   0  14     4851.39     4624.66     28.78 o
   2   0  14      192.19      187.35      2.57 o
   3   0  14     2184.33     2253.60     15.79 o
   4   0  14       82.68      107.86      2.51 o
   5   0  14     1413.63     1400.64     11.69 o
   6   0  14      333.81      328.01      4.82 o
   7   0  14     1193.52     1178.47     10.95 o
   8   0  14      173.92      134.06      5.65 o
   1   1  14    11985.82    11982.55     52.73 o
   2   1  14       33.58       28.39      1.19 o
   3   1  14     8522.92     8504.88     36.13 o
   4   1  14     1381.40     1406.67      7.39 o
   5   1  14     2455.40     2441.96     13.47 o
   6   1  14        0.20        2.47      1.42 o
   7   1  14      317.10      343.98      4.21 o
   8   1  14      464.06      474.75      6.79 o
   0   2  14      198.17      188.02      3.23 o
   1   2  14      478.04      575.11      3.35 o
   2   2  14      130.00      191.26      4.52 o
   3   2  14      410.25      405.59      2.96 o
   4   2  14      318.31      336.33      4.00 o
   5   2  14      906.01      906.04      5.45 o
   6   2  14        0.17       -1.32      1.32 o
   7   2  14      374.10      417.32      4.67 o
   8   2  14      172.51      170.67      6.26 o
   1   3  14       15.19       20.70      0.97 o
   2   3  14      484.31      504.23      3.40 o
   3   3  14     2402.86     2354.73     11.45 o
   4   3  14      477.01      490.09      3.50 o
   5   3  14      325.16      339.48      3.18 o
   6   3  14       42.87       63.72      4.93 o
   7   3  14       50.04       49.09      2.54 o
   0   4  14     5030.19     5274.12     30.96 o
   1   4  14      398.37      442.01      3.22 o
   2   4  14      100.27      145.07      3.46 o
   3   4  14       63.36       69.71      1.55 o
   4   4  14       18.91       27.17      1.27 o
   5   4  14       48.53       57.23      1.92 o
   6   4  14      188.94      181.81      3.30 o
   7   4  14      325.86      313.29      4.59 o
   1   5  14     1215.44     1193.37      6.36 o
   2   5  14     1564.15     1614.01      8.18 o
   3   5  14      880.69      834.10      5.02 o
   4   5  14        0.09        0.04      1.32 o
   5   5  14      232.07      234.88      3.30 o
   6   5  14      372.64      351.10      4.91 o
   7   5  14       67.38       71.93      2.95 o
   0   6  14        1.52        6.42      1.36 o
   1   6  14        6.71       14.44      1.04 o
   2   6  14     1814.03     1800.51      8.81 o
   3   6  14       73.25       66.27      1.73 o
   4   6  14     1686.44     1614.48      8.82 o
   5   6  14      243.00      248.67      3.47 o
   6   6  14       42.13       52.00      2.46 o
   1   7  14       30.93       30.02      1.27 o
   2   7  14       75.21      103.44      1.78 o
   3   7  14      325.60      357.65      3.25 o
   4   7  14      692.86      681.39      5.30 o
   5   7  14       26.86       30.31      2.09 o
   6   7  14       66.28       67.60      2.67 o
   0   8  14     2046.20     2036.52     14.62 o
   1   8  14      764.06      712.07      5.17 o
   2   8  14      135.85      142.93      2.42 o
   3   8  14       25.45       31.57      1.68 o
   4   8  14      352.82      352.11      4.07 o
   5   8  14      515.18      477.98      5.06 o
   1   9  14      595.58      587.28      5.09 o
   2   9  14      131.30      115.12      2.55 o
   3   9  14        7.72       15.51      1.95 o
   4   9  14       33.12       47.32      2.57 o
   5   9  14      156.34      142.71      7.79 o
   0  10  14      364.96      359.71      6.06 o
   1  10  14        2.56        7.59      1.69 o
   2  10  14      318.67      332.37      4.23 o
   3  10  14      492.29      497.35      5.90 o
   1  11  14     1049.32     1102.68      9.56 o
   2  11  14      110.32      106.68      3.53 o
   1   1  15     1833.83     2022.72      9.22 o
   2   1  15     6388.13     6904.45     28.26 o
   3   1  15      174.25      175.29      2.65 o
   4   1  15      946.61      957.28      5.60 o
   5   1  15      129.17      132.47      2.24 o
   6   1  15      256.70      283.24      3.24 o
   7   1  15     1525.48     1498.97      9.76 o
   8   1  15       72.04       77.90      3.43 o
   0   2  15     1130.53      999.13      7.51 o
   1   2  15     1689.69     1738.46      7.92 o
   2   2  15     6873.59     7021.58     31.38 o
   3   2  15       77.12       60.92      1.42 o
   4   2  15     4075.97     4028.84     19.66 o
   5   2  15        3.19        7.81      1.18 o
   6   2  15       27.63       36.12      1.83 o
   7   2  15      515.52      496.49      5.35 o
   1   3  15      521.90      486.13      3.26 o
   2   3  15      403.76      359.20      2.84 o
   3   3  15      325.32      286.91      3.13 o
   4   3  15      176.10      151.09      1.98 o
   5   3  15       24.66       41.51      2.44 o
   6   3  15     1982.30     1907.05     12.43 o
   7   3  15       22.39       24.54      2.46 o
   0   4  15     1167.04     1127.84      8.43 o
   1   4  15       30.44       28.37      1.15 o
   2   4  15     4886.83     4876.31     20.82 o
   3   4  15       10.79       11.02      1.12 o
   4   4  15        2.31        6.82      1.13 o
   5   4  15      716.30      720.98      5.31 o
   6   4  15      580.01      558.76      5.69 o
   7   4  15       39.02       37.95      2.65 o
   1   5  15        0.01        5.44      0.90 o
   2   5  15       11.39       13.39      1.33 o
   3   5  15      678.07      701.56      4.56 o
   4   5  15      707.26      661.54      4.75 o
   5   5  15      646.39      621.84      5.55 o
   6   5  15      224.64      246.51      4.02 o
   7   5  15      102.68      104.82      3.26 o
   0   6  15      408.13      437.02      4.61 o
   1   6  15      761.49      729.43      4.62 o
   2   6  15       40.35       51.60      2.52 o
   3   6  15     1103.04     1071.05      6.17 o
   4   6  15     1076.80     1004.83      6.43 o
   5   6  15       83.48       72.44      2.38 o
   6   6  15       53.01       56.37      2.69 o
   1   7  15       34.80       44.88      1.41 o
   2   7  15      648.47      683.30      4.41 o
   3   7  15      146.60      136.80      2.23 o
   4   7  15      510.35      480.12      4.40 o
   5   7  15      199.58      208.26      3.39 o
   6   7  15       27.70       39.71      2.53 o
   0   8  15     3114.44     2966.34     18.95 o
   1   8  15      376.61      362.32      3.50 o
   2   8  15     1727.79     1704.99      9.25 o
   3   8  15        1.42        0.14      1.26 o
   4   8  15       16.27       10.97      1.75 o
   5   8  15      135.36      131.58      3.16 o
   1   9  15      210.27      214.29      3.10 o
   2   9  15      319.52      329.86      3.82 o
   3   9  15      189.99      183.43      3.47 o
   4   9  15      820.79      825.21      7.25 o
   0  10  15        6.63       27.49      2.75 o
   1  10  15      442.95      427.85      4.98 o
   2  10  15      905.08      924.35      7.31 o
   3  10  15        0.23        3.82      2.05 o
   1  11  15        2.82        9.95      2.00 o
   0   0  16     3271.72     3169.10     27.26 o
   1   0  16    22475.09    22634.59    128.66 o
   3   0  16      262.16      262.07      3.40 o
   4   0  16       19.36       35.25      1.97 o
   5   0  16     1686.04     1796.21     17.07 o
   6   0  16      686.61      664.03      7.15 o
   7   0  16       44.26       52.15      3.06 o
   1   1  16      201.44      228.38      3.44 o
   2   1  16      226.52      232.81      4.17 o
   3   1  16      344.61      292.40      2.56 o
   4   1  16      915.36      910.13      5.46 o
   5   1  16        5.78        8.75      1.52 o
   6   1  16      676.99      657.05      5.01 o
   7   1  16      286.43      342.15      4.30 o
   1   2  16        0.46        0.74      0.66 o
   2   2  16      784.24      770.44      5.18 o
   3   2  16       83.59       87.37      1.57 o
   4   2  16      133.01      142.67      2.97 o
   5   2  16       21.65       23.01      1.45 o
   6   2  16       50.89       50.38      1.96 o
   7   2  16      495.00      580.63      6.06 o
   1   3  16       15.31       26.38      1.52 o
   2   3  16      390.36      443.62      3.26 o
   3   3  16        1.38        6.03      1.16 o
   4   3  16      206.71      198.51      2.38 o
   5   3  16     1832.16     1790.23      9.43 o
   6   3  16      809.27      801.90      6.61 o
   7   3  16       10.64       11.19      2.31 o
   0   4  16       33.59       61.96      2.66 o
   1   4  16      107.38      117.82      1.71 o
   2   4  16     1606.04     1685.89      8.45 o
   3   4  16        0.04        0.23      1.04 o
   4   4  16     1041.33     1031.96      6.32 o
   5   4  16      269.56      297.38      3.83 o
   6   4  16      143.11      146.25      3.26 o
   7   4  16       31.76       42.32      2.71 o
   1   5  16      738.84      731.80      4.60 o
   2   5  16       74.80       82.04      1.69 o
   3   5  16     2217.15     2097.98     10.09 o
   4   5  16     2684.20     2674.80     12.97 o
   5   5  16      298.79      346.13      5.96 o
   6   5  16      810.42      817.12      7.22 o
   7   5  16      247.52      234.53      4.25 o
   0   6  16     5663.23     5684.36     32.16 o
   1   6  16       40.77       33.71      1.37 o
   2   6  16     2775.32     2580.47     12.76 o
   3   6  16       22.16       28.14      1.44 o
   4   6  16     2473.08     2528.66     12.08 o
   5   6  16        8.17        6.30      1.72 o
   6   6  16      252.40      240.47      4.04 o
   1   7  16     1723.72     1658.09      8.34 o
   2   7  16     2131.37     2094.77     10.59 o
   3   7  16     1320.04     1340.63      7.44 o
   4   7  16      150.59      133.35      2.57 o
   5   7  16      227.05      257.56      3.68 o
   6   7  16      140.93      156.71      3.58 o
   0   8  16     2707.33     2687.53     17.54 o
   1   8  16      630.96      585.47      4.76 o
   2   8  16     2036.88     2004.48     12.14 o
   3   8  16      186.66      171.44      2.67 o
   4   8  16      143.49      118.78      2.77 o
   5   8  16       84.60       86.15      2.86 o
   1   9  16       28.52       35.27      1.95 o
   2   9  16      420.05      402.35      4.24 o
   3   9  16      248.00      246.94      3.92 o
   4   9  16      441.92      425.61      5.19 o
   0  10  16      147.07      156.88      4.84 o
   1  10  16      209.00      207.70      3.65 o
   2  10  16       40.10       51.51      2.46 o
   3  10  16        1.72       -1.14      1.95 o
   1  11  16        3.17        6.66      2.20 o
   1   1  17     2697.73     2561.83     12.15 o
   2   1  17      634.14      677.56      4.29 o
   3   1  17       63.48       73.04      1.62 o
   4   1  17        4.09        9.62      1.15 o
   5   1  17       45.78       57.52      2.41 o
   6   1  17      296.66      313.23      3.46 o
   7   1  17      975.14      977.42      9.38 o
   0   2  17     2538.28     2687.17     15.95 o
   1   2  17      183.65      205.05      1.94 o
   2   2  17      874.27      945.95      5.26 o
   3   2  17      286.17      254.32      2.48 o
   4   2  17        0.56        1.00      1.41 o
   5   2  17       45.29       54.57      3.63 o
   6   2  17        4.19        8.87      1.61 o
   7   2  17     2683.28     2633.29     18.56 o
   1   3  17     6803.20     6498.84     26.16 o
   2   3  17       21.24       26.57      1.18 o
   3   3  17     1301.00     1183.69      6.78 o
   4   3  17      458.37      450.90      3.83 o
   5   3  17       91.21      100.22      2.19 o
   6   3  17      213.39      205.23      3.79 o
   7   3  17        2.66        4.44      2.24 o
   0   4  17     1966.61     2070.75     14.94 o
   1   4  17      109.96      131.08      1.82 o
   2   4  17      695.17      657.53      4.37 o
   3   4  17     2114.48     2009.82     10.36 o
   4   4  17       12.20       16.71      1.37 o
   5   4  17     1909.93     1869.26     10.23 o
   6   4  17        2.69        4.61      1.99 o
   7   4  17       19.52       11.36      2.36 o
   1   5  17      243.56      219.83      2.39 o
   2   5  17      506.09      513.33      3.83 o
   3   5  17      773.54      782.61      5.15 o
   4   5  17      307.73      332.60      3.37 o
   5   5  17     2741.42     2708.59     15.11 o
   6   5  17        0.05        8.56      2.25 o
   7   5  17        7.70       20.61      2.58 o
   0   6  17       77.30       93.50      4.00 o
   1   6  17       41.25       49.70      1.51 o
   2   6  17     1577.60     1448.88      7.85 o
   3   6  17       95.27       78.12      1.84 o
   4   6  17        1.10       11.46      1.79 o
   5   6  17       76.07       88.00      2.57 o
   6   6  17        0.48        9.37      2.20 o
   1   7  17       30.56       41.80      1.74 o
   2   7  17       22.52       57.19      3.37 o
   3   7  17      205.87      201.64      2.60 o
   4   7  17      105.46       99.89      2.36 o
   5   7  17     1228.09     1214.95      8.45 o
   6   7  17      405.95      404.74      5.56 o
   0   8  17       94.01      139.86      3.77 o
   1   8  17       52.69       57.56      2.03 o
   2   8  17      236.43      213.38      2.87 o
   3   8  17      372.41      396.68      3.86 o
   4   8  17      733.37      671.88      5.82 o
   5   8  17      111.20      117.09      3.10 o
   1   9  17     1089.61     1109.83      7.47 o
   2   9  17       16.53       31.02      1.92 o
   3   9  17     2181.82     2120.00     13.32 o
   4   9  17      326.18      328.82      4.63 o
   0  10  17        8.91       10.16      2.85 o
   1  10  17       13.63       20.01      2.06 o
   2  10  17       30.41       34.32      2.26 o
   3  10  17       10.95       13.78      2.30 o
   0   0  18    14492.53    15414.16    122.58 o
   1   0  18     1805.03     1808.51     12.04 o
   2   0  18     3040.68     3069.37     19.46 o
   3   0  18     4737.03     4713.68     28.59 o
   4   0  18      991.11      955.42      8.98 o
   5   0  18        7.90        7.68      1.95 o
   6   0  18       14.03       15.13      2.37 o
   7   0  18     2441.04     2550.89     27.51 o
   1   1  18     4074.24     3896.36     17.18 o
   2   1  18     1977.32     2088.87     10.12 o
   3   1  18     1246.04     1216.82      6.53 o
   4   1  18      112.96      126.21      2.05 o
   5   1  18     1586.45     1599.24      8.68 o
   6   1  18      506.78      527.85      4.48 o
   7   1  18       18.75       46.57      2.48 o
   0   2  18      358.62      427.68      3.93 o
   1   2  18      396.16      369.12      2.81 o
   2   2  18      819.21      840.03      4.87 o
   3   2  18     1040.15      998.46      5.72 o
   4   2  18     2726.89     2647.55     12.11 o
   5   2  18     1949.91     1913.73      9.93 o
   6   2  18      454.95      485.63      5.16 o
   7   2  18        0.18       17.14      3.55 o
   1   3  18      363.49      364.85      2.76 o
   2   3  18       49.10       49.43      1.37 o
   3   3  18      601.76      583.53      4.28 o
   4   3  18      455.54      466.11      3.97 o
   5   3  18      214.63      203.44      2.81 o
   6   3  18        2.55       16.76      2.29 o
   7   3  18      319.71      317.24      4.68 o
   0   4  18       18.54       41.46      2.41 o
   1   4  18       30.88       34.90      1.28 o
   2   4  18      770.23      753.82      4.83 o
   3   4  18      742.99      740.40      5.12 o
   4   4  18        0.34        0.86      1.35 o
   5   4  18      215.52      221.53      2.98 o
   6   4  18      111.73       99.37      2.94 o
   7   4  18      184.40      181.39      3.84 o
   1   5  18     3202.95     3164.26     14.38 o
   2   5  18      301.17      324.31      3.03 o
   3   5  18      653.78      661.92      4.88 o
   4   5  18      828.96      817.57      5.57 o
   5   5  18      285.83      321.40      4.68 o
   6   5  18      114.33      139.50      3.37 o
   0   6  18     1572.07     1538.87     12.43 o
   1   6  18       52.61       66.30      1.66 o
   2   6  18      111.06      168.09      2.39 o
   3   6  18      382.17      383.89      3.44 o
   4   6  18      343.87      365.74      3.46 o
   5   6  18      996.13      933.60      7.32 o
   6   6  18      275.95      273.36      4.34 o
   1   7  18      465.27      484.99      3.86 o
   2   7  18     2668.74     2480.32     15.78 o
   3   7  18        3.00        4.50      1.29 o
   4   7  18      171.66      158.64      2.78 o
   5   7  18     1210.59     1286.09      8.84 o
   0   8  18        4.68       13.81      4.57 o
   1   8  18      404.49      356.07      3.71 o
   2   8  18       10.78       12.00      1.47 o
   3   8  18      606.06      610.37      4.92 o
   4   8  18       19.62       27.20      2.05 o
   5   8  18       11.82        5.41      2.05 o
   1   9  18       12.40       15.68      1.75 o
   2   9  18     1061.42      972.43      7.03 o
   3   9  18       18.74       33.50      2.57 o
   4   9  18       43.91       53.27      2.79 o
   0  10  18      475.03      457.96      7.87 o
   1  10  18       38.01       39.90      2.58 o
   2  10  18       69.93       80.70      2.70 o
   3  10  18        0.39       -0.79      2.02 o
   1   1  19      519.11      592.88      3.88 o
   2   1  19      471.23      492.82      3.58 o
   3   1  19       96.17      140.31      1.91 o
   4   1  19     1235.08     1225.43      6.93 o
   5   1  19      699.44      714.68      5.08 o
   6   1  19       40.95       49.87      2.34 o
   7   1  19      260.98      274.08      4.31 o
   0   2  19      430.99      319.06      3.39 o
   1   2  19      237.53      299.31      2.61 o
   2   2  19     1363.95     1272.28      6.71 o
   3   2  19      118.54      129.56      1.90 o
   4   2  19     3132.91     3068.39     21.00 o
   5   2  19     1926.73     1846.63      9.73 o
   6   2  19     2459.74     2438.19     13.40 o
   7   2  19       68.04       77.74      2.99 o
   1   3  19        0.53        3.64      0.83 o
   2   3  19      111.75      114.38      1.83 o
   3   3  19      153.93      163.12      2.33 o
   4   3  19     2556.23     2558.49     12.81 o
   5   3  19      210.67      202.93      2.84 o
   6   3  19     1176.90     1203.79      9.06 o
   7   3  19       35.46       49.88      2.81 o
   0   4  19     4186.71     3982.30     24.56 o
   1   4  19     1221.01     1153.74      6.38 o
   2   4  19     1788.75     1752.81      8.94 o
   3   4  19       15.68       26.91      2.42 o
   4   4  19     1940.18     1903.01     10.23 o
   5   4  19      519.52      482.24      4.46 o
   6   4  19        0.08        3.99      2.07 o
   7   4  19      761.34      733.91      7.17 o
   1   5  19        5.24       15.28      1.72 o
   2   5  19       55.31       63.50      1.73 o
   3   5  19     1660.53     1567.59      8.82 o
   4   5  19      135.89      131.89      2.35 o
   5   5  19      342.71      347.31      4.25 o
   6   5  19      455.24      470.17      5.53 o
   0   6  19     1226.26     1177.24      8.70 o
   1   6  19      243.72      253.16      2.73 o
   2   6  19      664.55      635.86      4.63 o
   3   6  19      434.69      420.13      3.66 o
   4   6  19        0.06        2.74      1.29 o
   5   6  19       24.33       43.07      2.56 o
   6   6  19        9.70       18.80      2.66 o
   1   7  19       57.49       71.22      1.89 o
   2   7  19      576.33      546.56      4.43 o
   3   7  19      161.76      187.30      2.64 o
   4   7  19       16.23       24.13      1.84 o
   5   7  19      256.57      258.19      3.83 o
   0   8  19     7241.22     7018.08     54.45 o
   1   8  19      277.34      294.98      3.42 o
   2   8  19      359.18      397.51      3.85 o
   3   8  19      233.24      243.21      3.20 o
   4   8  19       65.73       75.42      2.53 o
   5   8  19      109.26       90.02      2.97 o
   1   9  19      106.70      117.84      2.61 o
   2   9  19      156.92      161.99      3.08 o
   3   9  19       41.16       44.66      2.63 o
   4   9  19      331.10      344.17      5.20 o
   0  10  19      949.35      969.70     11.97 o
   1  10  19       16.75       10.02      2.11 o
   2  10  19      681.52      646.82      6.42 o
   0   0  20       79.23      144.40      3.44 o
   1   0  20     2742.61     2825.53     17.89 o
   2   0  20     3641.16     3395.41     21.28 o
   3   0  20     4926.69     5035.93     30.59 o
   4   0  20      581.01      601.05      6.12 o
   5   0  20      100.61      114.13      3.14 o
   6   0  20      135.20      118.25      3.51 o
   7   0  20      171.75      171.05      4.28 o
   1   1  20     1579.14     1417.77      7.13 o
   2   1  20        0.45        3.61      0.99 o
   3   1  20       36.02       64.38      1.79 o
   4   1  20      286.92      306.44      3.01 o
   5   1  20      985.63      977.79      6.26 o
   6   1  20      973.33      991.25      8.20 o
   7   1  20      251.76      261.63      4.28 o
   0   2  20      389.83      397.12      4.11 o
   1   2  20      671.36      661.62      4.14 o
   2   2  20      950.74      960.45      5.52 o
   3   2  20       51.85       65.70      1.61 o
   4   2  20      235.04      233.29      2.69 o
   5   2  20       92.40      119.61      4.70 o
   6   2  20       76.20      100.48      3.61 o
   7   2  20      126.20      150.41      3.61 o
   1   3  20       38.87       47.84      2.67 o
   2   3  20       19.46       24.20      1.30 o
   3   3  20      662.37      668.51      4.78 o
   4   3  20        0.15       11.77      2.45 o
   5   3  20      646.54      651.35      6.29 o
   6   3  20      108.75      119.81      3.15 o
   7   3  20      105.59      110.46      3.32 o
   0   4  20     3810.82     3738.26     23.35 o
   1   4  20       35.01       33.83      1.49 o
   2   4  20       22.59       31.40      1.43 o
   3   4  20     1940.99     1945.68      9.98 o
   4   4  20      134.85      137.21      2.49 o
   5   4  20      479.06      475.24      4.46 o
   6   4  20      511.82      490.07      5.52 o
   1   5  20      940.85      901.53      5.52 o
   2   5  20     1690.31     1655.94      9.06 o
   3   5  20     1207.41     1184.17      7.30 o
   4   5  20      445.41      422.76      3.99 o
   5   5  20       13.06       18.95      2.00 o
   6   5  20      910.94      905.34      7.89 o
   0   6  20        8.48       11.16      2.01 o
   1   6  20      594.99      564.04      4.21 o
   2   6  20     2263.58     2295.36     11.44 o
   3   6  20      270.98      266.34      2.97 o
   4   6  20      477.77      451.35      3.95 o
   5   6  20      608.83      599.56      5.74 o
   6   6  20      613.40      610.00      6.43 o
   1   7  20     1038.65     1007.27      6.25 o
   2   7  20        1.04        5.61      1.38 o
   3   7  20      737.28      714.54      5.10 o
   4   7  20      745.88      729.94      5.78 o
   5   7  20      378.82      391.39      4.56 o
   0   8  20        0.78       37.60      8.23 o
   1   8  20      232.16      228.34      3.19 o
   2   8  20      625.01      603.48      5.07 o
   3   8  20      777.70      770.28      5.74 o
   4   8  20      295.20      306.01      4.04 o
   1   9  20       86.87      102.84      2.87 o
   2   9  20      433.92      379.98      4.37 o
   3   9  20      153.40      159.22      3.59 o
   0  10  20      103.93      115.01      4.71 o
   1  10  20       29.41       35.96      2.59 o
   2  10  20      241.63      263.32      4.39 o
   1   1  21      267.58      296.57      2.89 o
   2   1  21      526.87      597.03      4.16 o
   3   1  21     1130.41     1067.25      6.12 o
   4   1  21      106.37       90.21      1.90 o
   5   1  21      495.04      481.46      4.12 o
   6   1  21      182.09      225.77      3.69 o
   7   1  21       32.54       39.95      2.53 o
   0   2  21       71.73       81.61      2.46 o
   1   2  21      973.06      914.71      5.27 o
   2   2  21       40.94       50.70      1.62 o
   3   2  21      434.20      472.92      3.71 o
   4   2  21      328.00      307.29      3.21 o
   5   2  21     1438.67     1441.63      8.91 o
   6   2  21       32.53       38.57      2.18 o
   7   2  21      779.39      820.16      7.57 o
   1   3  21     4643.50     4350.71     18.85 o
   2   3  21      713.48      703.16      4.82 o
   3   3  21     2705.13     2594.45     12.85 o
   4   3  21       12.69       12.23      1.59 o
   5   3  21       14.32       21.13      1.65 o
   6   3  21      177.96      168.14      3.53 o
   7   3  21      359.40      383.64      5.20 o
   0   4  21       27.22       47.32      3.64 o
   1   4  21      834.04      777.60      5.11 o
   2   4  21       37.75       40.30      1.58 o
   3   4  21     2162.93     2134.46     11.08 o
   4   4  21       75.85       76.51      2.08 o
   5   4  21      188.71      200.42      3.04 o
   6   4  21       53.45       70.65      2.82 o
   1   5  21      140.05      125.25      2.17 o
   2   5  21     1281.67     1254.48      7.48 o
   3   5  21      887.92      866.22      6.21 o
   4   5  21       43.14       50.18      1.93 o
   5   5  21       95.34      100.70      2.74 o
   6   5  21      180.69      190.33      3.82 o
   0   6  21     3584.98     3465.24     22.34 o
   1   6  21      599.47      617.00      4.50 o
   2   6  21       71.08       93.53      3.08 o
   3   6  21      243.04      248.55      3.17 o
   4   6  21       30.48       41.63      1.79 o
   5   6  21        0.00        1.21      1.82 o
   6   6  21      102.48      161.73      4.70 o
   1   7  21       42.79       38.75      1.67 o
   2   7  21        2.43        1.13      1.26 o
   3   7  21      563.74      574.60      4.55 o
   4   7  21      341.83      320.22      3.83 o
   5   7  21      689.64      708.40      6.48 o
   0   8  21     1475.44     1302.70     13.09 o
   1   8  21       20.72       28.71      1.89 o
   2   8  21      229.18      227.79      3.21 o
   3   8  21       41.54       44.96      2.02 o
   4   8  21       13.13       19.29      2.19 o
   1   9  21     1243.75     1243.10      9.21 o
   2   9  21        1.10        0.04      1.55 o
   3   9  21     1193.21     1250.89      9.78 o
   0  10  21      444.03      361.09      7.22 o
   1  10  21      381.16      376.31      5.20 o
   2  10  21        1.90        4.89      2.01 o
   0   0  22     1248.23     1267.97     13.29 o
   1   0  22     1108.68     1241.85      9.23 o
   2   0  22     5047.53     4807.24     29.25 o
   3   0  22      283.78      306.48      4.14 o
   4   0  22       74.72       84.78      2.89 o
   5   0  22     2255.02     2176.36     15.92 o
   6   0  22       34.18       42.24      2.90 o
   7   0  22       23.50       20.97      3.39 o
   1   1  22     2648.15     2354.22     10.98 o
   2   1  22     2203.80     2184.06     10.80 o
   3   1  22     1948.95     1917.36      9.96 o
   4   1  22       30.28       41.08      1.71 o
   5   1  22      313.48      321.29      3.56 o
   6   1  22     1369.43     1474.25     11.98 o
   7   1  22      120.87      127.56      3.18 o
   0   2  22      101.65      162.28      4.32 o
   1   2  22        1.28       12.06      2.35 o
   2   2  22      488.82      466.15      3.68 o
   3   2  22     1830.09     1732.43      9.22 o
   4   2  22      206.05      226.84      2.88 o
   5   2  22       61.85       86.13      2.49 o
   6   2  22        0.09        7.78      1.83 o
   7   2  22      168.32      199.47      3.97 o
   1   3  22      787.83      801.95      4.84 o
   2   3  22        2.37        5.91      1.48 o
   3   3  22      926.49      941.54      6.13 o
   4   3  22     1165.67     1136.57      7.26 o
   5   3  22        3.47        5.51      1.64 o
   6   3  22      223.36      182.98      3.37 o
   0   4  22      848.06      860.91      7.50 o
   1   4  22      119.11      114.86      1.89 o
   2   4  22      326.57      305.36      3.08 o
   3   4  22       38.99       40.86      2.70 o
   4   4  22     1235.87     1180.13      8.02 o
   5   4  22      139.23      147.50      2.68 o
   6   4  22       14.16       13.48      2.33 o
   1   5  22     1238.45     1215.26      7.44 o
   2   5  22       16.28       28.11      1.60 o
   3   5  22      133.08      163.96      2.60 o
   4   5  22       83.83       95.61      2.27 o
   5   5  22      456.51      453.95      4.64 o
   6   5  22       72.14       79.02      3.01 o
   0   6  22       85.23      115.33      6.83 o
   1   6  22      554.76      522.88      4.26 o
   2   6  22     1734.59     1727.30      9.29 o
   3   6  22      906.64      870.01      6.15 o
   4   6  22      108.56      110.56      2.28 o
   5   6  22       35.47       41.16      2.43 o
   1   7  22      274.65      291.27      3.23 o
   2   7  22       10.39       14.56      1.51 o
   3   7  22       55.40       62.15      2.00 o
   4   7  22       45.29       47.19      2.27 o
   5   7  22       51.89       65.47      2.75 o
   0   8  22        0.43        2.17      2.36 o
   1   8  22      258.98      263.16      4.02 o
   2   8  22      652.11      678.07      5.38 o
   3   8  22        8.11       15.46      1.73 o
   4   8  22        6.99       18.92      2.27 o
   1   9  22        0.16        7.05      1.78 o
   2   9  22       10.51        8.20      1.89 o
   3   9  22       63.61       85.11      3.03 o
   0  10  22       11.23       27.73      6.19 o
   1  10  22       16.75       30.63      2.49 o
   1   1  23       78.53      121.14      2.36 o
   2   1  23      509.64      564.09      4.32 o
   3   1  23      108.41      147.89      3.50 o
   4   1  23      408.39      417.78      3.93 o
   5   1  23      210.22      225.25      3.10 o
   6   1  23      347.39      330.89      4.07 o
   7   1  23        3.35        5.38      2.21 o
   0   2  23     6259.55     6081.37     36.11 o
   1   2  23      657.56      683.17      4.59 o
   2   2  23      461.40      434.93      3.59 o
   3   2  23     2110.45     1988.03     10.35 o
   4   2  23      850.32      863.26      6.09 o
   5   2  23      155.27      180.84      2.98 o
   6   2  23      778.47      760.50      6.29 o
   7   2  23       15.26       11.67      3.68 o
   1   3  23       18.96       31.78      1.38 o
   2   3  23     1588.24     1506.23      7.99 o
   3   3  23      659.37      688.58      5.06 o
   4   3  23     1089.66     1052.02      6.87 o
   5   3  23       76.20       71.51      2.28 o
   6   3  23      208.66      217.94      3.66 o
   0   4  23     4158.37     4158.37     26.34 o
   1   4  23      100.32      109.76      1.87 o
   2   4  23     1752.76     1715.50      9.09 o
   3   4  23      148.46      135.83      2.40 o
   4   4  23      634.80      591.93      4.89 o
   5   4  23       28.16       41.27      2.04 o
   6   4  23        0.23        2.68      2.15 o
   1   5  23      920.64      908.49      5.81 o
   2   5  23       72.15       81.66      2.01 o
   3   5  23       40.69       56.55      1.97 o
   4   5  23      198.26      182.13      3.00 o
   5   5  23        0.31        2.29      1.68 o
   6   5  23      445.46      469.97      5.65 o
   0   6  23     2319.97     2218.36     15.61 o
   1   6  23      338.70      342.08      3.45 o
   2   6  23      136.60      141.05      2.42 o
   3   6  23      475.53      481.09      4.46 o
   4   6  23      270.44      302.15      3.40 o
   5   6  23       59.57       66.10      2.66 o
   1   7  23       16.69       32.30      3.21 o
   2   7  23       15.12       16.38      1.56 o
   3   7  23        1.04        1.73      1.37 o
   4   7  23        3.54        4.67      1.85 o
   5   7  23       77.17      105.54      3.30 o
   0   8  23      204.44      154.76      4.59 o
   1   8  23      117.64      114.17      3.03 o
   2   8  23     2559.50     2531.66     16.49 o
   3   8  23      118.88       94.67      2.47 o
   4   8  23     1253.58     1218.32      9.12 o
   1   9  23       11.89       11.62      1.94 o
   2   9  23       48.59       46.05      2.47 o
   3   9  23       46.90       45.42      2.71 o
   0  10  23     2187.75     2088.92     26.27 o
   0   0  24     1884.68     2138.43     20.55 o
   1   0  24       13.52       12.37      1.60 o
   2   0  24       12.98       22.27      1.76 o
   3   0  24      474.32      436.63      5.14 o
   4   0  24     2529.68     2379.25     25.75 o
   5   0  24     2149.96     2102.29     19.35 o
   6   0  24       39.59       43.25      3.18 o
   1   1  24       58.33       73.35      1.54 o
   2   1  24       70.31       87.00      2.20 o
   3   1  24      770.41      806.05      5.47 o
   4   1  24     1268.36     1257.09      8.18 o
   5   1  24      691.55      650.56      5.53 o
   6   1  24      270.25      307.04      3.97 o
   0   2  24     2319.10     2280.55     15.32 o
   1   2  24      714.42      720.31      4.81 o
   2   2  24        5.22       17.98      1.34 o
   3   2  24      522.95      548.96      4.37 o
   4   2  24      342.30      307.64      3.86 o
   5   2  24       99.01       82.55      2.38 o
   6   2  24       13.05       33.30      2.22 o
   1   3  24      556.77      596.45      4.24 o
   2   3  24        0.06        7.07      1.23 o
   3   3  24      690.70      696.40      5.40 o
   4   3  24        0.04        6.70      1.57 o
   5   3  24       37.02       58.47      3.32 o
   6   3  24        0.34        3.33      1.97 o
   0   4  24      308.90      346.95     10.83 o
   1   4  24      547.72      507.48      3.81 o
   2   4  24     1202.18     1200.11      7.29 o
   3   4  24      559.92      527.68      4.49 o
   4   4  24       25.24       37.15      1.89 o
   5   4  24      648.10      597.51      5.37 o
   6   4  24      298.79      297.16      4.75 o
   1   5  24     2921.26     2780.46     13.38 o
   2   5  24      710.72      715.70      5.15 o
   3   5  24      173.98      187.64      2.76 o
   4   5  24      315.93      297.98      3.86 o
   5   5  24      131.54      141.04      2.97 o
   6   5  24        5.29       14.31      2.48 o
   0   6  24     3455.94     3385.21     24.24 o
   1   6  24      729.99      749.19      5.26 o
   2   6  24      303.08      280.60      3.23 o
   3   6  24      669.21      633.17      5.26 o
   4   6  24     1878.40     1891.87     10.83 o
   5   6  24      183.85      199.67      3.66 o
   1   7  24     2189.90     2132.24     11.53 o
   2   7  24      822.48      782.07      5.67 o
   3   7  24      444.67      452.53      4.18 o
   4   7  24       81.48       82.95      2.65 o
   0   8  24     1727.61     1729.08     16.36 o
   1   8  24      137.13      131.55      3.12 o
   2   8  24      236.29      288.53      3.93 o
   3   8  24      178.33      196.91      3.24 o
   4   8  24      311.31      322.58      4.56 o
   1   9  24       26.97       46.07      2.44 o
   2   9  24      216.25      202.15      3.90 o
   1   1  25      422.17      426.32      3.53 o
   2   1  25      713.56      646.65      4.80 o
   3   1  25     1184.84     1107.14      6.82 o
   4   1  25      199.79      207.37      2.90 o
   5   1  25      341.79      331.13      3.93 o
   6   1  25       65.30       69.84      2.64 o
   1   2  25     1618.51     1672.60      9.20 o
   2   2  25      701.90      720.24      5.18 o
   3   2  25     1279.78     1278.57      7.59 o
   4   2  25        2.80        2.17      1.59 o
   5   2  25       95.31      141.68      2.83 o
   6   2  25      119.60      107.57      2.78 o
   1   3  25     3158.26     3081.54     14.25 o
   2   3  25      100.47      127.17      2.88 o
   3   3  25      980.58     1002.90      6.85 o
   4   3  25      348.96      335.64      4.13 o
   5   3  25     1637.58     1686.78     11.55 o
   6   3  25       38.01       41.38      2.50 o
   0   4  25     2485.30     2339.89     16.26 o
   1   4  25     1256.48     1191.99      6.68 o
   2   4  25        2.37        4.92      1.84 o
   3   4  25        0.85        7.88      1.46 o
   4   4  25       26.66       24.87      1.81 o
   5   4  25     1133.67     1168.88      8.13 o
   6   4  25       13.81        7.45      2.41 o
   1   5  25       63.62       84.44      3.28 o
   2   5  25      823.81      796.47      5.56 o
   3   5  25      288.66      293.72      3.47 o
   4   5  25        1.24        5.25      1.70 o
   5   5  25      228.24      249.06      3.68 o
   0   6  25      153.84      165.11      4.04 o
   1   6  25      871.97      870.84      6.11 o
   2   6  25      480.66      461.85      4.15 o
   3   6  25        0.10        0.41      1.47 o
   5   6  25        6.40       14.72      2.22 o
   1   7  25      449.67      467.39      4.35 o
   2   7  25       85.79       72.97      2.18 o
   3   7  25      397.82      410.66      4.35 o
   4   7  25        4.54       14.74      2.12 o
   0   8  25       69.56       69.22      3.75 o
   1   8  25      106.56       99.17      2.94 o
   2   8  25      289.48      272.30      3.96 o
   3   8  25      197.17      199.79      3.19 o
   1   9  25     1328.45     1321.05      9.62 o
   2   9  25      357.91      391.54      5.13 o
   0   0  26     7695.19     7114.57     67.00 o
   1   0  26      283.50      282.32      3.91 o
   2   0  26     6600.71     6490.75     40.11 o
   3   0  26      129.07      115.37      3.24 o
   4   0  26     2507.12     2472.01     18.73 o
   5   0  26        8.57        8.01      2.47 o
   6   0  26      344.24      385.79      6.90 o
   1   1  26     1173.79     1135.97      6.74 o
   2   1  26        2.39        8.31      1.36 o
   3   1  26      456.43      456.71      4.02 o
   4   1  26      215.42      205.28      2.88 o
   5   1  26       27.11       33.56      2.04 o
   6   1  26       89.85      113.87      3.00 o
   0   2  26     5402.99     5176.10     31.59 o
   1   2  26      726.72      783.21      5.92 o
   2   2  26     1439.85     1368.59      7.88 o
   3   2  26      410.95      418.72      3.85 o
   4   2  26        3.46       17.65      2.44 o
   5   2  26      205.15      214.79      3.32 o
   6   2  26      211.98      225.53      3.60 o
   1   3  26      741.59      716.47      5.00 o
   2   3  26     1962.03     1869.87      9.97 o
   3   3  26      909.23      898.57      6.71 o
   4   3  26      324.86      250.98      3.70 o
   5   3  26        0.09       15.87      3.00 o
   6   3  26        6.64       12.17      2.18 o
   0   4  26      923.43      949.08     11.49 o
   1   4  26        3.60        7.05      3.39 o
   2   4  26      997.27     1029.29      6.72 o
   3   4  26       24.68       24.47      1.73 o
   4   4  26      652.85      604.21      5.33 o
   5   4  26       42.83       62.00      2.81 o
   6   4  26        7.30        8.24      2.46 o
   1   5  26      570.88      591.47      4.59 o
   2   5  26      812.97      847.25      5.86 o
   3   5  26      576.65      589.93      5.00 o
   4   5  26       35.42       34.82      2.25 o
   5   5  26       12.33       19.90      2.19 o
   0   6  26        9.72       11.82      2.24 o
   1   6  26     1250.73     1243.74      7.78 o
   2   6  26       46.66       53.57      1.99 o
   3   6  26       27.70       31.57      1.87 o
   4   6  26     1425.72     1415.36      8.93 o
   5   6  26      326.91      313.21      4.47 o
   1   7  26        1.04        5.77      1.60 o
   2   7  26       23.13       21.02      1.81 o
   3   7  26     1521.91     1579.25      9.70 o
   4   7  26      656.04      663.56      6.30 o
   0   8  26       35.22       35.41      3.25 o
   1   8  26        2.90        3.89      1.88 o
   2   8  26      173.72      168.25      3.56 o
   3   8  26        2.14        4.20      1.73 o
   1   9  26        2.58        6.44      1.99 o
   1   1  27      460.64      498.32      3.82 o
   2   1  27       37.62       44.67      1.77 o
   3   1  27        1.86        8.54      1.43 o
   4   1  27      162.96      151.05      2.61 o
   5   1  27       60.22       57.19      2.39 o
   6   1  27     1218.78     1151.37      8.63 o
   1   2  27     4293.46     4211.24     19.98 o
   2   2  27     1285.74     1160.10      7.06 o
   3   2  27       22.65       35.72      1.74 o
   4   2  27     1151.98     1069.79      7.44 o
   5   2  27        8.30        9.77      1.87 o
   6   2  27      200.58      217.56      3.72 o
   1   3  27      567.29      599.11      4.57 o
   2   3  27     2506.56     2379.79     12.69 o
   3   3  27        1.07        7.11      1.63 o
   4   3  27      689.78      697.97      6.00 o
   5   3  27        0.15        2.72      1.76 o
   6   3  27      616.91      645.50      6.31 o
   0   4  27     4041.69     3818.50     24.67 o
   1   4  27     4147.43     4056.17     19.05 o
   2   4  27     3745.01     3514.42     18.55 o
   3   4  27       18.78       37.66      1.98 o
   4   4  27       25.15       39.35      2.14 o
   5   4  27       24.76       29.17      2.11 o
   1   5  27      764.38      751.58      5.67 o
   2   5  27        1.07        5.48      1.49 o
   3   5  27      287.48      309.00      3.71 o
   4   5  27      123.62      134.57      2.99 o
   5   5  27        8.19       16.10      2.17 o
   0   6  27      162.56      154.60      3.95 o
   1   6  27       20.96       31.64      1.82 o
   2   6  27      113.43      109.68      2.37 o
   3   6  27      233.53      237.91      3.26 o
   4   6  27       83.75       89.89      2.56 o
   1   7  27       60.05       88.32      2.54 o
   2   7  27      181.61      202.77      3.25 o
   3   7  27      552.03      634.84      5.61 o
   4   7  27       49.27       63.72      2.73 o
   0   8  27      668.56      663.45      9.24 o
   1   8  27      432.79      404.21      5.07 o
   2   8  27      317.44      348.88      4.97 o
   3   8  27        0.00        0.26      1.69 o
   1   9  27       16.03       25.70      2.97 o
   0   0  28     5726.94     5609.25     48.25 o
   1   0  28     1374.91     1418.03     10.97 o
   2   0  28     1386.71     1273.91     10.23 o
   3   0  28     1409.93     1331.41     10.82 o
   4   0  28      650.49      660.12      7.70 o
   5   0  28      202.97      208.97      4.71 o
   6   0  28      208.13      213.62      5.55 o
   2   1  28      212.70      201.87      2.81 o
   3   1  28      507.75      504.04      4.55 o
   4   1  28      193.44      160.02      2.72 o
   5   1  28       14.13        9.42      1.94 o
   6   1  28       50.82       94.23      2.97 o
   0   2  28     1663.78     1619.55     12.12 o
   1   2  28      344.22      417.91      3.90 o
   2   2  28      396.40      410.38      3.80 o
   3   2  28      115.28      103.28      2.39 o
   4   2  28      322.88      325.89      3.91 o
   5   2  28      196.54      239.37      3.59 o
   6   2  28        3.42       11.69      2.17 o
   1   3  28      299.76      348.07      3.46 o
   2   3  28       27.43       58.44      3.54 o
   3   3  28      120.00      143.62      3.24 o
   4   3  28       99.89      119.95      2.85 o
   5   3  28      157.03      140.73      3.00 o
   1   4  28      967.88     1022.33      7.42 o
   2   4  28      125.17      155.08      2.95 o
   3   4  28      988.87      961.00      6.73 o
   4   4  28      504.81      499.48      5.13 o
   5   4  28      198.05      219.51      3.56 o
   1   5  28     2259.24     2240.41     11.98 o
   2   5  28      145.68      148.58      2.76 o
   3   5  28      411.72      393.45      4.19 o
   4   5  28      189.99      247.73      3.49 o
   5   5  28      316.15      320.05      4.61 o
   0   6  28       12.54       16.49      2.47 o
   1   6  28       14.35       14.68      1.65 o
   2   6  28      215.94      213.51      3.23 o
   3   6  28       26.59       21.67      1.91 o
   4   6  28       52.97       63.23      2.40 o
   1   7  28     1995.76     1970.71     11.69 o
   2   7  28      329.17      326.17      4.01 o
   3   7  28     2689.89     2772.48     15.42 o
   0   8  28       21.27       17.00      3.14 o
   1   8  28       48.02       48.39      2.56 o
   2   8  28        7.16       11.11      2.17 o
   1   1  29     2109.77     2035.19     10.30 o
   2   1  29      341.63      330.59      3.41 o
   3   1  29      201.11      198.46      2.85 o
   4   1  29       13.84       31.22      2.08 o
   5   1  29       17.28       43.85      2.33 o
   6   1  29      580.45      597.56      6.06 o
   0   2  29     1445.80     1400.87     10.95 o
   1   2  29      735.58      753.02      5.52 o
   2   2  29      158.87      199.87      2.78 o
   3   2  29      381.29      328.54      3.97 o
   4   2  29      751.53      748.04      6.12 o
   5   2  29      268.08      257.15      3.91 o
   1   3  29     2578.56     2599.83     13.08 o
   2   3  29      478.51      419.08      4.19 o
   3   3  29     1273.69     1384.89      9.16 o
   4   3  29        1.48        9.21      1.91 o
   5   3  29      632.13      643.01      5.89 o
   0   4  29      332.73      423.91      5.84 o
   1   4  29     1134.76     1096.47      7.44 o
   2   4  29      512.86      456.73      4.32 o
   3   4  29     2400.60     2325.15     12.55 o
   4   4  29      294.02      274.05      4.09 o
   5   4  29      139.88      159.47      3.22 o
   1   5  29       51.05       63.52      2.69 o
   2   5  29      508.62      505.41      4.61 o
   3   5  29        4.53       16.89      1.83 o
   4   5  29      157.02      156.37      3.00 o
   0   6  29      617.67      626.64      7.77 o
   1   6  29        8.57        8.64      1.59 o
   2   6  29        0.98        6.20      1.62 o
   3   6  29       11.24       11.71      1.81 o
   4   6  29      486.12      500.86      5.00 o
   1   7  29      746.42      804.82      6.53 o
   2   7  29      130.62      145.60      2.94 o
   3   7  29      264.60      297.64      4.16 o
   0   8  29      148.20      141.22      4.88 o
   1   8  29        1.65       -0.44      1.90 o
   2   8  29       20.28       21.70      2.36 o
   0   0  30     2524.51     2464.72     32.06 o
   1   0  30       42.47       67.67      2.75 o
   2   0  30      490.29      463.04      5.57 o
   3   0  30      184.33      185.57      4.20 o
   4   0  30     2612.06     2684.28     20.50 o
   5   0  30      244.33      274.60      5.96 o
   1   1  30      147.70      188.42      2.69 o
   2   1  30      341.26      318.07      3.44 o
   3   1  30       59.13       78.12      2.14 o
   4   1  30      687.81      723.10      6.25 o
   5   1  30      246.34      246.55      3.86 o
   0   2  30      889.88      842.60      8.55 o
   1   2  30      320.43      322.19      3.40 o
   2   2  30      103.08      161.04      2.60 o
   3   2  30        8.31       27.95      2.02 o
   4   2  30      167.79      189.21      3.20 o
   5   2  30       31.08       44.84      2.40 o
   1   3  30      181.15      227.60      2.96 o
   2   3  30      907.46      834.89      6.24 o
   3   3  30        0.86       15.83      1.92 o
   4   3  30      189.35      203.20      3.55 o
   5   3  30      140.92      143.19      3.10 o
   0   4  30     4524.20     4360.62     32.69 o
   1   4  30       57.84      102.17      2.59 o
   2   4  30      190.40      210.73      3.18 o
   3   4  30      492.35      544.60      5.27 o
   4   4  30      276.66      328.47      4.34 o
   5   4  30      348.39      327.26      4.31 o
   1   5  30      392.48      359.24      4.04 o
   2   5  30      384.76      368.24      4.18 o
   3   5  30     1037.14     1026.24      7.23 o
   4   5  30      359.78      372.62      4.47 o
   0   6  30       49.55       50.89      3.17 o
   1   6  30      128.45      122.96      2.78 o
   2   6  30     1004.09     1039.76      7.33 o
   3   6  30       73.96       65.62      2.43 o
   4   6  30      901.16      962.60      8.29 o
   1   7  30     1856.74     1924.90     11.68 o
   2   7  30       64.19       52.90      2.48 o
   3   7  30      112.76      127.85      3.18 o
   0   8  30      578.32      661.10      9.61 o
   1   8  30       61.47       58.11      2.76 o
   1   1  31       94.37      151.49      2.67 o
   2   1  31      947.34      865.82      6.06 o
   4   1  31       40.25       40.92      2.27 o
   5   1  31        0.70       11.84      2.11 o
   0   2  31      190.41      230.73      4.40 o
   1   2  31      704.13      665.09      5.09 o
   2   2  31      835.86      790.88      5.76 o
   3   2  31        8.58        4.86      1.68 o
   4   2  31      331.32      330.92      4.28 o
   5   2  31       85.37       83.01      2.80 o
   1   3  31      619.55      576.43      4.95 o
   2   3  31       15.17       30.32      1.93 o
   3   3  31        8.03       13.44      2.01 o
   4   3  31      718.12      741.88      6.59 o
   5   3  31      165.06      159.88      3.59 o
   0   4  31     2506.75     2408.08     19.93 o
   1   4  31      790.27      742.67      6.13 o
   2   4  31      478.93      499.94      4.80 o
   3   4  31     1855.92     1841.95     11.46 o
   4   4  31     1012.69     1054.28      8.14 o
   1   5  31      191.37      199.01      3.19 o
   2   5  31      127.38      140.35      2.87 o
   3   5  31        2.09       20.35      3.52 o
   4   5  31      224.10      250.33      3.80 o
   0   6  31      332.43      291.39      5.47 o
   1   6  31       64.72       77.59      2.54 o
   2   6  31       38.02       44.88      2.25 o
   3   6  31       36.01       46.47      2.41 o
   1   7  31       90.11      106.11      2.89 o
   2   7  31        9.01       11.51      2.11 o
   0   0  32     3208.50     3058.13     49.97 o
   1   0  32       34.38       34.57      2.54 o
   2   0  32     1322.13     1286.62     11.66 o
   3   0  32      541.28      432.88      6.31 o
   4   0  32      172.24      143.68      4.10 o
   5   0  32       55.59       43.08      3.62 o
   1   1  32     2362.91     2356.18     12.71 o
   2   1  32      398.08      383.01      3.86 o
   3   1  32      390.43      370.82      4.11 o
   4   1  32      101.59      113.60      2.88 o
   5   1  32      500.68      514.21      5.57 o
   0   2  32      971.27      863.30      8.90 o
   1   2  32       23.83       29.18      1.74 o
   2   2  32      628.45      627.12      5.35 o
   3   2  32      137.58      153.78      2.93 o
   4   2  32      401.31      410.17      4.80 o
   5   2  32       68.26       73.49      2.76 o
   1   3  32      230.75      226.67      3.39 o
   2   3  32       20.24       29.90      1.97 o
   3   3  32      285.62      304.33      3.89 o
   4   3  32       13.05       34.03      2.41 o
   0   4  32       76.62      112.00      4.07 o
   1   4  32      206.50      260.02      3.68 o
   2   4  32      289.89      286.62      3.91 o
   3   4  32      249.65      294.38      4.06 o
   4   4  32       38.52       63.51      2.67 o
   1   5  32      430.49      450.75      4.90 o
   2   5  32       94.28       82.66      2.49 o
   3   5  32      727.32      719.78      6.47 o
   4   5  32      203.99      217.21      3.96 o
   0   6  32      121.15      146.39      4.35 o
   1   6  32      295.30      315.22      4.10 o
   2   6  32      147.39      160.95      3.12 o
   3   6  32        1.36        0.56      1.87 o
   1   7  32      497.76      539.73      5.46 o
   1   1  33      348.53      345.91      3.69 o
   2   1  33       61.64       68.82      2.12 o
   3   1  33      313.68      344.29      4.26 o
   4   1  33        9.33       15.67      2.08 o
   5   1  33      357.39      375.05      5.09 o
   0   2  33        0.11       14.52      2.35 o
   1   2  33       67.28       49.67      1.97 o
   2   2  33      324.11      345.27      3.98 o
   3   2  33      548.80      583.47      5.36 o
   4   2  33      143.89      193.08      3.53 o
   1   3  33     1258.16     1241.20      8.55 o
   2   3  33      172.74      193.06      3.17 o
   3   3  33     1942.51     1964.89     11.72 o
   4   3  33       34.43       49.37      2.48 o
   0   4  33      533.54      514.34      7.57 o
   1   4  33     1659.60     1643.63     10.48 o
   2   4  33      145.58      194.20      3.38 o
   3   4  33        1.20        4.01      1.81 o
   4   4  33       25.29       35.46      2.44 o
   1   5  33      364.87      368.31      4.68 o
   2   5  33       71.87       80.49      2.64 o
   3   5  33       35.22       57.56      2.52 o
   0   6  33      196.75      207.30      5.01 o
   1   6  33      189.49      209.32      3.66 o
   2   6  33       39.20       62.69      2.64 o
   1   7  33       43.63       47.70      2.80 o
   0   0  34     2114.58     2028.60     26.48 o
   1   0  34      275.15      233.81      4.68 o
   2   0  34     1576.62     1554.51     14.70 o
   3   0  34      100.40      114.17      3.79 o
   4   0  34       43.51       35.18      3.49 o
   1   1  34      247.25      259.82      3.28 o
   2   1  34      180.62      199.17      3.14 o
   3   1  34       75.88       85.67      2.66 o
   4   1  34       13.96       23.37      2.29 o
   0   2  34      208.99      214.10      4.53 o
   1   2  34       53.99       42.82      2.05 o
   2   2  34      759.65      785.54      6.47 o
   3   2  34       46.32       52.05      2.41 o
   4   2  34      443.37      464.93      5.25 o
   1   3  34      123.50      140.68      2.97 o
   2   3  34       79.52       82.66      2.58 o
   3   3  34      363.08      439.83      4.79 o
   4   3  34        0.78        7.61      2.06 o
   0   4  34      123.34      162.01      4.67 o
   1   4  34      173.55      211.38      3.49 o
   2   4  34      749.68      730.90      6.41 o
   3   4  34       95.04      110.31      2.97 o
   1   5  34       72.08       89.38      2.85 o
   2   5  34      100.57      104.75      2.89 o
   3   5  34       47.64       50.82      2.49 o
   0   6  34      727.03      734.95      9.08 o
   1   6  34      427.80      473.64      5.29 o
   2   6  34      626.24      631.76      6.19 o
   1   1  35        2.08       19.20      1.77 o
   2   1  35      467.92      447.52      4.60 o
   3   1  35      327.03      357.90      4.51 o
   4   1  35       33.93       34.32      2.47 o
   0   2  35     2307.12     2154.27     21.97 o
   1   2  35       26.66       28.72      2.00 o
   2   2  35      117.35      159.66      3.26 o
   3   2  35       76.03      116.99      3.01 o
   4   2  35      203.65      236.86      3.97 o
   1   3  35      147.29      157.16      3.10 o
   2   3  35      219.92      216.16      3.54 o
   3   3  35      632.51      668.93      5.99 o
   0   4  35      128.09      152.43      4.67 o
   1   4  35      209.20      192.50      3.40 o
   2   4  35      564.71      579.67      5.71 o
   3   4  35       11.40       14.45      2.27 o
   1   5  35       21.17       39.95      2.45 o
   2   5  35       30.89       35.13      2.40 o
   0   6  35       97.55      107.85      4.39 o
   1   6  35       29.32       50.36      2.65 o
   0   0  36       23.87       48.90      4.75 o
   1   0  36       19.14        7.57      2.47 o
   2   0  36      343.04      342.29      5.85 o
   3   0  36      337.07      384.95      6.33 o
   4   0  36     1284.70     1458.02     15.29 o
   1   1  36      351.23      369.36      4.39 o
   3   1  36      399.57      432.03      4.96 o
   4   1  36      227.13      274.35      5.52 o
   0   2  36      134.57      213.21      5.83 o
   1   2  36       23.01       20.43      1.95 o
   2   2  36        1.17        2.66      1.96 o
   3   2  36      452.22      443.00      5.07 o
   1   3  36       70.68       98.96      2.74 o
   2   3  36       94.41       89.40      2.75 o
   3   3  36      103.57      112.58      3.20 o
   0   4  36        0.01        8.53      3.24 o
   1   4  36      148.48      165.50      3.43 o
   2   4  36       27.51       59.85      2.56 o
   1   5  36     1094.59     1088.87      8.77 o
   1   1  37      581.12      596.74      5.86 o
   2   1  37      795.46      803.56      6.84 o
   3   1  37       72.50       92.62      2.84 o
   0   2  37     1638.85     1669.30     18.59 o
   1   2  37       44.43       46.67      2.32 o
   2   2  37        2.68        3.89      2.05 o
   3   2  37       52.49       64.12      2.76 o
   1   3  37     1141.21     1194.23      9.58 o
   2   3  37        3.67       -0.38      1.87 o
   0   4  37      353.92      370.17      6.83 o
   1   4  37        0.20        0.76      1.96 o
   2   4  37      276.44      314.85      4.39 o
   0   0  38     1392.81     1452.64     43.77 o
   1   0  38       63.77       75.88      3.87 o
   2   0  38     1285.08     1243.31     13.93 o
   3   0  38      278.10      263.46      6.18 o
   1   1  38       40.72       71.33      2.79 o
   2   1  38      104.57      123.81      3.20 o
   3   1  38       85.50      100.88      3.01 o
   0   2  38      198.96      256.47      5.28 o
   1   2  38      130.26      123.27      3.13 o
   2   2  38       35.92       60.59      2.67 o
   1   3  38      291.33      324.93      4.38 o
   2   3  38        1.21       12.73      2.25 o
   0   4  38       97.12      118.94      4.55 o
   1   4  38       27.80       35.26      2.53 o
   2   1  39      112.33      126.17      3.27 o
   0   2  39       73.74      109.73      3.96 o
   1   2  39        3.42        4.97      2.03 o
   2   2  39      763.42      792.62      7.36 o
   1   3  39      351.32      364.09      4.68 o
   0   0  40      150.55      154.72      8.09 o
   1   0  40       61.15       55.96      3.90 o
   1   1  40     1591.76     1680.50     14.14 o
   0   2  40      705.16      704.62     10.60 o
 
